# Supplementary material for: Eco-sustainable magnetoresistive sensors towards disposable magnetoelectronics
Source: Nat Commun. 2026 Mar 27;17:3034. doi: 10.1038/s41467-026-71077-9 (PMC13036069; doi:10.1038/s41467-026-71077-9)
Supplement: Supplementary file 8 — Source Data [file 41467_2026_71077_MOESM8_ESM.xlsx]

## Sheet: Figure_1d
Fe/Fe3O4 core-shell powder		Fe film		Fe3O4 powder
Magnetic field (mT)	MR (%)	Magnetic field (mT)	MR (%)	Magnetic field (mT)	MR (%)
99.8259	-3.10146	103.2	0.12392	508.913	-1.92254
99.0547	-3.09251	102.862	0.12311	508.785	-1.92189
98.5587	-3.09461	102.621	0.12338	508.249	-1.92685
98.3616	-3.09001	102.229	0.12318	508.881	-1.91714
97.8735	-3.09445	101.824	0.12292	508.634	-1.9169
97.3578	-3.08904	101.383	0.12251	507.967	-1.91281
96.9097	-3.08864	100.93	0.12335	508.307	-1.90894
96.3321	-3.08517	100.293	0.1229	507.589	-1.90952
95.9783	-3.08515	99.8063	0.12184	506.219	-1.90416
95.4559	-3.08011	99.2467	0.12326	505.054	-1.90582
94.8507	-3.0728	98.7165	0.12422	504.54	-1.90219
94.2655	-3.07023	98.0387	0.12409	503.8	-1.90076
93.8747	-3.07301	97.4957	0.1234	502.326	-1.90085
93.2444	-3.06891	96.9623	0.12188	500.781	-1.89877
92.6444	-3.06719	96.3429	0.12211	499.749	-1.89677
92.2838	-3.06492	95.7284	0.1231	498.115	-1.89757
91.5391	-3.05999	95.2106	0.1215	496.765	-1.89895
90.9204	-3.05952	94.6975	0.12305	494.909	-1.89496
90.5332	-3.0546	94.0256	0.12249	493.802	-1.89652
89.7536	-3.05077	93.5403	0.12235	491.962	-1.89251
89.059	-3.05182	92.9815	0.12359	489.27	-1.8882
88.3191	-3.04864	92.488	0.1239	488.614	-1.8884
87.5515	-3.0461	91.8252	0.12212	486.731	-1.88567
87.2217	-3.03903	91.3208	0.12384	484.507	-1.88178
86.4739	-3.03634	90.8256	0.12275	482.153	-1.87739
85.6877	-3.03321	90.2567	0.12364	480.053	-1.87422
85.2706	-3.02959	89.7305	0.12325	479.308	-1.86711
84.4912	-3.02399	89.23	0.12341	476.423	-1.86663
83.6295	-3.02413	88.6464	0.12136	473.938	-1.86113
82.8038	-3.01749	88.174	0.12387	471.942	-1.8638
81.9789	-3.01656	87.6675	0.1228	470.776	-1.86135
81.4801	-3.01465	87.1778	0.12301	468.124	-1.86257
80.773	-3.01189	86.5835	0.12254	465.752	-1.86328
79.8997	-3.00847	86.1041	0.12272	463.264	-1.85133
79.0665	-3.00206	85.61	0.12229	460.099	-1.85007
78.1508	-2.99851	85.0733	0.1222	457.509	-1.84278
77.7438	-2.99275	84.5485	0.12316	456.482	-1.84457
76.8496	-2.98764	84.0575	0.12199	453.525	-1.84379
75.9216	-2.98605	83.6012	0.12194	451.764	-1.84115
75.0308	-2.98065	82.9944	0.12225	448.83	-1.83642
74.5807	-2.97461	82.5423	0.12119	445.877	-1.82884
73.5884	-2.97119	82.0135	0.12188	442.955	-1.83304
72.7604	-2.96536	81.4892	0.12138	441.811	-1.82611
71.7198	-2.96428	81.0278	0.12341	438.086	-1.82918
71.2857	-2.9608	80.5507	0.12232	435.64	-1.8272
70.3422	-2.95318	79.9692	0.12127	434.337	-1.81612
69.3586	-2.94572	79.4639	0.12255	431.192	-1.81426
68.8846	-2.94506	79.022	0.12136	427.963	-1.81124
67.9341	-2.93364	78.4412	0.12133	424.932	-1.80333
67.0195	-2.92579	77.9624	0.12141	421.804	-1.80073
66.4544	-2.92201	77.5015	0.12161	418.862	-1.79945
65.4422	-2.91906	77.0154	0.12145	417.405	-1.79069
64.4883	-2.91403	76.4583	0.12066	414.029	-1.78572
63.4718	-2.90762	75.9429	0.12266	412.399	-1.79233
62.9618	-2.90062	75.4822	0.12177	409.262	-1.78614
61.9899	-2.89398	74.9205	0.12167	405.774	-1.77874
60.9796	-2.88579	74.4555	0.12149	402.385	-1.7636
60.0129	-2.88247	73.986	0.12141	400.979	-1.7669
59.4935	-2.87646	73.4215	0.12137	397.178	-1.76344
58.5245	-2.86403	72.9046	0.12066	394.216	-1.75779
57.5713	-2.85967	72.4326	0.12261	392.425	-1.75366
57.0677	-2.85313	71.958	0.11966	388.917	-1.74206
56.0267	-2.84447	71.3605	0.12157	385.607	-1.74011
55.0092	-2.83656	70.8906	0.1208	382.275	-1.73954
54.0333	-2.83286	70.4432	0.12066	380.535	-1.7345
52.9757	-2.82624	69.9687	0.12206	376.901	-1.72982
52.5419	-2.8174	69.3416	0.12123	373.059	-1.72515
51.6178	-2.80423	68.8863	0.12048	371.548	-1.72058
50.566	-2.79552	68.3807	0.12198	368.282	-1.72004
49.5459	-2.78989	67.9303	0.11969	364.7	-1.72379
48.5375	-2.78129	67.3441	0.12164	361.291	-1.71557
47.9878	-2.77467	66.8634	0.12031	357.833	-1.70781
47.0386	-2.76517	66.3895	0.1222	354.492	-1.70161
46.54	-2.75667	65.8196	0.11946	353.028	-1.70068
45.4789	-2.74811	65.3821	0.1204	348.564	-1.69906
44.4435	-2.73504	64.8336	0.1198	345.983	-1.69509
43.4539	-2.72405	64.3279	0.12004	342.164	-1.69194
42.9374	-2.71112	63.8257	0.12006	340.292	-1.68234
41.9134	-2.70545	63.3554	0.12136	336.682	-1.67871
41.4044	-2.69217	62.8526	0.11878	333.138	-1.67385
40.3778	-2.67636	62.3198	0.12163	329.772	-1.67064
39.3362	-2.66632	61.8006	0.11831	326.142	-1.65995
38.3188	-2.65247	61.2973	0.12008	324.074	-1.65826
37.3297	-2.63861	60.8108	0.11878	321.376	-1.65192
36.8339	-2.62052	60.2919	0.11879	317.139	-1.6418
35.8486	-2.61484	59.794	0.11921	315.484	-1.63725
34.8587	-2.59923	59.3295	0.11848	312.008	-1.63944
34.3258	-2.58234	58.8421	0.11964	308.599	-1.62365
33.2891	-2.56443	58.2488	0.11882	304.915	-1.62035
32.2695	-2.55364	57.8028	0.11743	302.819	-1.61597
31.2359	-2.53576	57.3357	0.11793	299.525	-1.60956
30.7182	-2.52123	56.8439	0.11829	295.751	-1.60144
29.7063	-2.49929	56.235	0.11774	292.209	-1.59791
28.6723	-2.4855	55.7648	0.11887	290.363	-1.5872
28.1478	-2.4698	55.3143	0.11882	286.617	-1.58234
27.1075	-2.44819	54.7074	0.11763	282.922	-1.57439
26.0951	-2.42599	54.2433	0.11849	281.126	-1.5704
25.1159	-2.40229	53.7733	0.11786	277.24	-1.56394
24.1395	-2.38461	53.2566	0.11789	273.958	-1.55324
23.6456	-2.35937	52.7452	0.11704	270.055	-1.55159
22.6744	-2.33158	52.2535	0.11776	268.199	-1.53922
21.7401	-2.30524	51.787	0.11789	264.336	-1.52627
21.2373	-2.27724	51.1948	0.11802	260.693	-1.5175
20.2271	-2.24524	50.7459	0.11744	257.324	-1.50327
19.2408	-2.21379	50.2572	0.11738	253.578	-1.49743
18.2751	-2.18163	49.7227	0.11667	249.962	-1.48875
17.2789	-2.15058	49.1742	0.11803	246.578	-1.4806
16.2716	-2.11071	48.698	0.11542	244.798	-1.4732
15.7737	-2.0698	48.2297	0.11698	241.547	-1.46875
14.7719	-2.02702	47.7508	0.11658	237.581	-1.46067
13.7576	-1.97533	47.1513	0.11568	233.954	-1.45664
13.2621	-1.9268	46.6731	0.11532	230.485	-1.44704
12.271	-1.87697	46.2071	0.11498	228.761	-1.4416
11.2763	-1.81464	45.7154	0.11539	225.171	-1.43346
10.7771	-1.75144	45.131	0.11538	221.465	-1.42118
9.80057	-1.67981	44.6641	0.11523	219.626	-1.41221
8.79929	-1.60049	44.1849	0.11309	215.893	-1.41226
7.81033	-1.51944	43.716	0.11379	212.003	-1.39776
7.32574	-1.41982	43.118	0.11269	210.253	-1.38712
6.34751	-1.31458	42.6342	0.11612	206.636	-1.38567
5.35274	-1.20278	42.1592	0.11437	202.737	-1.37572
4.34506	-1.07699	41.6888	0.11318	198.983	-1.36511
3.83849	-0.91902	41.1089	0.11225	195.473	-1.35973
2.9019	-0.74297	40.636	0.11243	193.687	-1.35174
1.93697	-0.5311	40.1575	0.114	189.963	-1.34134
0.9864	-0.27456	39.686	0.11243	186.405	-1.33184
0.50028	-0.04454	39.18	0.11162	184.691	-1.32416
-0.48969	-0.01905	38.5791	0.11187	180.949	-1.30961
-1.48016	-0.1693	38.1216	0.11081	177.124	-1.30152
-1.96678	-0.39225	37.6468	0.11251	173.549	-1.29415
-2.98462	-0.59646	37.1676	0.11234	171.771	-1.27967
-3.99243	-0.78698	36.5594	0.1108	168.115	-1.26756
-4.96321	-0.96011	36.081	0.11059	164.325	-1.25889
-5.42243	-1.10785	35.6	0.11076	162.428	-1.24663
-6.363	-1.22845	35.135	0.10986	158.808	-1.24499
-7.32588	-1.33595	34.648	0.10992	155.539	-1.23247
-7.80741	-1.43612	34.0859	0.10903	152.744	-1.23005
-8.8103	-1.53157	33.6009	0.10925	151.495	-1.22024
-9.77486	-1.60895	33.116	0.10846	148.923	-1.214
-10.276	-1.68344	32.5979	0.10923	146.226	-1.20001
-11.272	-1.75218	32.0579	0.10735	143.763	-1.18967
-12.2611	-1.81718	31.5772	0.1082	140.797	-1.18084
-13.22	-1.86975	31.1016	0.10837	139.546	-1.16672
-13.6845	-1.92158	30.5152	0.10667	136.741	-1.15962
-14.6499	-1.96996	30.0248	0.1068	133.704	-1.13374
-15.5459	-2.02138	29.5561	0.10586	130.759	-1.13154
-16.4884	-2.06173	29.0868	0.10485	127.753	-1.11953
-16.9923	-2.10082	28.5945	0.10538	126.211	-1.10454
-17.9672	-2.13921	28.1107	0.10545	123.047	-1.09939
-18.9398	-2.17439	27.5034	0.10628	119.948	-1.07922
-19.8959	-2.20323	27.0335	0.1045	116.452	-1.06755
-20.3507	-2.2291	26.5563	0.10489	114.762	-1.05453
-21.2865	-2.25931	26.0874	0.10262	111.252	-1.03791
-22.2432	-2.2882	25.4983	0.10421	107.628	-1.02619
-22.6958	-2.3128	25.0399	0.10406	105.825	-1.00505
-23.6468	-2.34045	24.5645	0.1031	102.401	-0.98701
-24.6264	-2.35926	24.0794	0.10116	98.5936	-0.97464
-25.5821	-2.38043	23.4743	0.10106	96.7854	-0.95947
-26.0567	-2.40535	22.9948	0.10113	93.0822	-0.94539
-27.0037	-2.42498	22.5333	0.10075	89.333	-0.92418
-27.9473	-2.44615	22.0306	0.09931	85.5268	-0.90577
-28.4005	-2.46245	21.5052	0.10057	81.6358	-0.88141
-29.3498	-2.48154	21.0308	0.0989	79.6969	-0.86109
-30.3404	-2.49968	20.4938	0.09897	75.6887	-0.83981
-31.2527	-2.52035	19.9734	0.09818	73.7024	-0.81842
-32.1355	-2.53236	19.5171	0.09848	69.7553	-0.79451
-32.6007	-2.54571	19.0415	0.09592	65.8495	-0.77452
-33.49	-2.56326	18.448	0.09588	61.9075	-0.74589
-34.4087	-2.58011	18	0.09533	59.9106	-0.71495
-34.9181	-2.59402	17.5212	0.09551	56.0599	-0.68414
-35.8595	-2.60691	17.0385	0.09487	52.0445	-0.6495
-36.7996	-2.61978	16.4469	0.09414	50.0316	-0.62051
-37.7519	-2.63375	15.9954	0.09305	46.01	-0.58146
-38.1959	-2.64394	15.5265	0.09265	42.0927	-0.54577
-39.1384	-2.65539	15.0447	0.08992	38.2376	-0.5036
-40.1863	-2.66942	14.4679	0.09272	34.3461	-0.46576
-40.5878	-2.67657	13.9895	0.09079	30.4272	-0.42888
-41.5019	-2.68781	13.5136	0.09118	28.4533	-0.38846
-42.4706	-2.6991	13.0348	0.08932	24.3187	-0.33616
-43.3656	-2.70853	12.5081	0.08829	20.2339	-0.29455
-43.8046	-2.71674	11.9733	0.08817	18.3151	-0.24816
-44.7499	-2.7255	11.4833	0.08752	14.3967	-0.20453
-45.7445	-2.73535	11.0187	0.08725	10.2799	-0.15377
-46.1882	-2.74756	10.5399	0.08641	6.02449	-0.10591
-47.142	-2.75425	9.95454	0.08662	3.88639	-0.0672
-48.1389	-2.76024	9.46619	0.08388	-0.29746	-0.02985
-49.0968	-2.77216	8.98945	0.08418	-2.26904	-0.00971
-49.5681	-2.78032	8.53386	0.08333	-6.31166	-3.83566e-06
-50.4569	-2.79012	7.95606	0.08338	-10.3984	-0.00973
-51.4117	-2.7955	7.48024	0.08175	-14.402	-0.03155
-52.3861	-2.80779	6.99281	0.08233	-18.4365	-0.06834
-52.8333	-2.81554	6.47157	0.0801	-20.4831	-0.11273
-53.7398	-2.82582	5.94676	0.07972	-24.54	-0.16315
-54.6931	-2.82933	5.47401	0.07848	-28.5952	-0.21582
-55.6251	-2.83788	5.00335	0.0775	-30.6277	-0.27274
-56.535	-2.84457	4.42126	0.07704	-34.7354	-0.32175
-57.0071	-2.85301	3.94741	0.07509	-38.7717	-0.37677
-57.8006	-2.85539	3.47351	0.07393	-40.7329	-0.43039
-58.7853	-2.86393	2.88828	0.07178	-44.5805	-0.4789
-59.2621	-2.86871	2.42356	0.06968	-48.4475	-0.53005
-60.162	-2.87611	1.95586	0.06589	-52.4537	-0.56651
-61.0253	-2.8844	1.48338	0.05779	-56.2769	-0.59921
-61.9417	-2.89121	0.90371	0.04487	-58.3098	-0.63942
-62.8877	-2.89863	0.43737	0.02034	-62.3784	-0.68656
-63.3577	-2.90529	-0.03989	0.000238423	-66.366	-0.71445
-64.2003	-2.90864	-0.57152	0.02678	-70.2228	-0.75067
-65.1736	-2.91272	-1.11359	0.04453	-74.1184	-0.77929
-65.6136	-2.91961	-1.59111	0.05505	-76.1093	-0.80502
-66.5514	-2.92621	-2.04819	0.05978	-79.9564	-0.8306
-67.4618	-2.93379	-2.5296	0.06162	-81.8947	-0.86222
-68.4266	-2.93851	-3.1177	0.06395	-85.8233	-0.88591
-68.9788	-2.9442	-3.59788	0.06232	-89.7491	-0.91064
-69.7617	-2.94908	-4.08191	0.06283	-93.5219	-0.93655
-70.811	-2.95555	-4.55512	0.06244	-95.3593	-0.95985
-71.2672	-2.96454	-5.08852	0.06159	-99.332	-0.97759
-72.1199	-2.96785	-5.6324	0.06185	-103.266	-0.9973
-73.06	-2.97376	-6.10641	0.06184	-107.296	-1.01338
-73.6036	-2.98045	-6.5742	0.06223	-109.025	-1.03299
-74.9174	-2.98126	-7.04837	0.06319	-112.677	-1.05122
-75.3817	-2.98558	-7.60421	0.06379	-116.591	-1.07579
-76.1946	-2.9902	-8.13707	0.07087	-118.581	-1.08865
-77.3571	-2.99132	-8.60708	0.07353	-122.275	-1.1037
-77.7722	-2.99849	-9.07249	0.0751	-126.354	-1.10839
-78.6434	-3.00247	-9.65308	0.07508	-128.305	-1.12341
-79.5765	-3.00699	-10.1253	0.07752	-132.13	-1.13769
-80.0535	-3.01201	-10.5959	0.07731	-136.007	-1.14617
-81.0885	-3.02084	-11.0723	0.07857	-139.904	-1.16275
-81.9701	-3.02155	-11.6103	0.07898	-143.613	-1.17023
-82.8322	-3.02676	-12.1369	0.0808	-147.309	-1.18616
-83.3312	-3.02941	-12.612	0.08132	-149.189	-1.20023
-84.3452	-3.03483	-13.0834	0.08263	-152.851	-1.2089
-85.3092	-3.03686	-13.553	0.08165	-154.805	-1.22311
-86.222	-3.04183	-14.0254	0.0828	-158.571	-1.23531
-86.6858	-3.04644	-14.6495	0.0845	-162.378	-1.2535
-87.5952	-3.04451	-15.1221	0.08516	-166.225	-1.26136
-88.5431	-3.05079	-15.596	0.08483	-169.773	-1.27021
-88.8917	-3.0512	-16.0722	0.08517	-171.47	-1.27915
-89.6065	-3.05462	-16.6527	0.08621	-175.253	-1.30161
-90.2863	-3.05589	-17.1294	0.08585	-178.875	-1.30853
-90.8962	-3.055	-17.605	0.08766	-180.72	-1.32478
-91.1924	-3.06318	-18.0768	0.0873	-184.551	-1.33191
-91.7056	-3.06486	-18.6344	0.08889	-188.08	-1.34026
-92.0078	-3.06426	-19.1056	0.08898	-191.615	-1.35251
-92.2911	-3.06394	-19.567	0.08946	-195.055	-1.35904
-92.6652	-3.06589	-20.0587	0.09118	-198.423	-1.37056
-92.9034	-3.06888	-20.6365	0.09288	-201.905	-1.37668
-93.1607	-3.06155	-21.1033	0.09188	-203.464	-1.38901
-93.3865	-3.06527	-21.5946	0.09266	-206.892	-1.40131
-93.5024	-3.06703	-22.1717	0.09331	-210.492	-1.41555
-93.6493	-3.06608	-22.6389	0.09403	-212.119	-1.42693
-93.6702	-3.06889	-23.1055	0.09443	-215.662	-1.43339
-93.5924	-3.06888	-23.5773	0.09428	-219.49	-1.44214
-93.4015	-3.06764	-24.1727	0.09547	-223.095	-1.45149
-93.1317	-3.06071	-24.6384	0.09648	-224.789	-1.46305
-92.9729	-3.06529	-25.1162	0.09598	-228.542	-1.46457
-92.7765	-3.0616	-25.7034	0.10038	-232.27	-1.4719
-92.4738	-3.06483	-26.166	0.09893	-235.805	-1.48561
-92.2702	-3.06173	-26.6379	0.10052	-239.287	-1.49208
-91.9155	-3.06385	-27.1359	0.09982	-240.894	-1.49611
-91.5509	-3.05733	-27.6925	0.10033	-244.261	-1.50627
-91.4437	-3.05877	-28.1669	0.09998	-247.628	-1.51901
-90.765	-3.05675	-28.6571	0.10223	-250.943	-1.52714
-90.4859	-3.05737	-29.222	0.10434	-252.652	-1.52597
-90.2395	-3.05224	-29.6953	0.1028	-256.379	-1.53226
-89.7603	-3.0485	-30.1684	0.10243	-259.617	-1.5357
-89.1916	-3.04435	-30.6435	0.1046	-263.308	-1.54796
-88.6663	-3.04598	-31.1071	0.10453	-265.187	-1.55371
-88.1369	-3.04343	-31.7123	0.10565	-268.527	-1.55486
-87.7971	-3.04264	-32.1761	0.10543	-271.964	-1.56277
-87.1388	-3.03774	-32.6776	0.10756	-275.331	-1.56744
-86.6025	-3.03897	-33.1517	0.10594	-278.586	-1.58351
-86.0068	-3.03122	-33.7292	0.10795	-280.45	-1.58993
-85.692	-3.03353	-34.191	0.10711	-284.135	-1.59394
-84.9489	-3.03045	-34.674	0.10769	-285.742	-1.59779
-84.2506	-3.02571	-35.1538	0.10824	-289.158	-1.60139
-83.5497	-3.02263	-35.7567	0.1091	-292.757	-1.60704
-83.1188	-3.02084	-36.225	0.10863	-296.419	-1.61074
-82.2924	-3.01485	-36.6828	0.10878	-299.782	-1.61525
-81.9565	-3.01312	-37.2053	0.10946	-303.153	-1.62686
-81.1382	-3.00805	-37.741	0.11018	-305.034	-1.63414
-80.2738	-3.00504	-38.2293	0.11046	-308.495	-1.64061
-79.4894	-3.00426	-38.6876	0.11036	-310.302	-1.65127
-79.0869	-2.99985	-39.1764	0.11186	-313.577	-1.65765
-78.2219	-2.99635	-39.7538	0.11189	-317.001	-1.66806
-77.7242	-2.99442	-40.216	0.10925	-320.546	-1.67141
-76.7919	-2.99069	-40.6987	0.11078	-323.78	-1.67347
-75.9609	-2.98524	-41.1812	0.11309	-325.425	-1.67541
-75.0203	-2.9791	-41.7544	0.11313	-329.352	-1.6824
-74.153	-2.97758	-42.2176	0.11162	-332.689	-1.69464
-73.8299	-2.97057	-42.6741	0.11169	-336.088	-1.70237
-72.7887	-2.96769	-43.1556	0.11352	-337.866	-1.71098
-71.821	-2.96173	-43.7299	0.11314	-341.37	-1.71351
-71.0036	-2.95767	-44.2117	0.11412	-345.034	-1.71599
-70.4559	-2.9519	-44.6703	0.11395	-348.214	-1.72013
-69.4683	-2.94362	-45.2528	0.11397	-351.058	-1.72315
-68.5087	-2.94081	-45.7104	0.11401	-352.66	-1.73227
-67.5288	-2.9364	-46.1654	0.11428	-356.8	-1.73526
-67.0685	-2.93117	-46.773	0.11528	-359.852	-1.74731
-66.1058	-2.92658	-47.2258	0.11632	-363.698	-1.74329
-65.1231	-2.91994	-47.6957	0.11554	-365.034	-1.74888
-64.5863	-2.91294	-48.1863	0.11626	-368.253	-1.75598
-63.5374	-2.90332	-48.7642	0.11501	-371.84	-1.76048
-62.4924	-2.89945	-49.2274	0.11568	-375.359	-1.76409
-61.4542	-2.89135	-49.7108	0.11585	-378.816	-1.76852
-60.9492	-2.88762	-50.1874	0.11765	-380.46	-1.77237
-59.9606	-2.88277	-50.7502	0.11688	-383.883	-1.77881
-58.8342	-2.87623	-51.2472	0.11739	-387.098	-1.78306
-57.8306	-2.86754	-51.7039	0.11606	-389.014	-1.78899
-57.3017	-2.85627	-52.1991	0.11655	-392.613	-1.79592
-56.2272	-2.84931	-52.7562	0.11605	-396.013	-1.79104
-55.1766	-2.84735	-53.2111	0.11766	-399.777	-1.79534
-54.1592	-2.83602	-53.7784	0.11568	-401.824	-1.78943
-53.1599	-2.83104	-54.2528	0.11692	-405.006	-1.79383
-52.1487	-2.81942	-54.7351	0.11732	-408.592	-1.79852
-51.6243	-2.81083	-55.1795	0.11799	-411.668	-1.81081
-50.6399	-2.80065	-55.7958	0.1177	-413.646	-1.80921
-50.1213	-2.79122	-56.2464	0.1191	-417.589	-1.81634
-49.0805	-2.78052	-56.7058	0.11674	-420.874	-1.81527
-47.9941	-2.76971	-57.2953	0.1182	-424.333	-1.81845
-46.9093	-2.75999	-57.761	0.11842	-427.719	-1.81701
-45.9341	-2.74989	-58.1978	0.11938	-428.965	-1.82371
-45.4795	-2.7372	-58.8085	0.11974	-433.103	-1.82955
-44.4041	-2.72945	-59.2698	0.11873	-435.871	-1.83103
-43.3596	-2.71577	-59.7494	0.11858	-437.797	-1.83625
-42.8008	-2.70513	-60.2595	0.11919	-441.345	-1.84344
-41.6579	-2.69251	-60.6981	0.1187	-445.146	-1.85074
-40.5189	-2.68207	-61.3008	0.11792	-448.496	-1.85358
-39.4617	-2.66939	-61.7898	0.11832	-451.793	-1.8518
-38.446	-2.65689	-62.2512	0.11819	-453.917	-1.85526
-37.9327	-2.64035	-62.7178	0.1185	-457.094	-1.86344
-36.7564	-2.62211	-63.3245	0.11997	-460.09	-1.87134
-35.7214	-2.60927	-63.7877	0.1185	-462.137	-1.87829
-35.1523	-2.59958	-64.2471	0.12009	-465.778	-1.87595
-34.0449	-2.5766	-64.7446	0.1202	-469.356	-1.8837
-32.9626	-2.5609	-65.3019	0.11906	-473.027	-1.88423
-31.8982	-2.54501	-65.7909	0.12056	-475.985	-1.89067
-30.8793	-2.52863	-66.272	0.12064	-477.257	-1.88915
-30.3806	-2.50681	-66.8521	0.11974	-480.104	-1.8923
-29.1949	-2.48776	-67.3247	0.1202	-482.728	-1.8952
-28.187	-2.46883	-67.7897	0.12052	-483.619	-1.89753
-27.6593	-2.4491	-68.3134	0.12014	-485.596	-1.90411
-26.5675	-2.42246	-68.8282	0.12033	-487.521	-1.90265
-25.4653	-2.40373	-69.2973	0.12068	-488.992	-1.89886
-24.3699	-2.37994	-69.7618	0.12136	-490.307	-1.90145
-23.8126	-2.35515	-70.3528	0.12022	-491.624	-1.90632
-22.7065	-2.32531	-70.8111	0.12113	-492.258	-1.89994
-21.615	-2.29493	-71.3066	0.12091	-493.109	-1.89982
-21.0494	-2.26676	-71.762	0.12066	-494.025	-1.90245
-20.0108	-2.23947	-72.352	0.11929	-493.449	-1.90158
-18.9948	-2.20165	-72.8071	0.12249	-493.844	-1.90092
-17.9061	-2.17105	-73.291	0.12131	-494.543	-1.90162
-17.3605	-2.13007	-73.8492	0.12142	-494.511	-1.90127
-16.3064	-2.08937	-74.296	0.12168	-493.718	-1.89817
-15.2265	-2.04456	-74.7694	0.12125	-492.623	-1.89769
-14.7179	-1.99866	-75.2984	0.12203	-491.41	-1.89721
-13.6675	-1.94962	-75.8428	0.12112	-490.25	-1.89246
-12.5938	-1.89144	-76.3464	0.12113	-488.923	-1.88077
-12.0619	-1.83265	-76.7946	0.12164	-488.289	-1.883
-10.4925	-1.77139	-77.2597	0.12161	-487.023	-1.88421
-9.97351	-1.69351	-77.8437	0.12168	-485.541	-1.87842
-9.03266	-1.61306	-78.3241	0.12192	-484.826	-1.88041
-8.03875	-1.5257	-78.7779	0.12184	-483.354	-1.87979
-7.05299	-1.42462	-79.31	0.12155	-481.552	-1.87961
-6.56769	-1.30931	-79.823	0.1226	-479.166	-1.87744
-5.6071	-1.1956	-80.291	0.12199	-477.826	-1.87898
-4.6226	-1.04102	-80.7515	0.12157	-476.048	-1.87841
-3.599	-0.87618	-81.3604	0.12177	-473.577	-1.87728
-2.57878	-0.67565	-81.8525	0.12265	-472.74	-1.8761
-1.57221	-0.44931	-82.3074	0.12224	-470.111	-1.87246
-1.07144	-0.17055	-82.7732	0.12287	-467.212	-1.86719
-0.08149	0.000649427	-83.3473	0.12195	-466.105	-1.85571
0.41581	-0.05972	-83.8248	0.12274	-463.43	-1.85399
1.43588	-0.26932	-84.31	0.12122	-460.536	-1.8577
2.49106	-0.49777	-84.7796	0.12344	-457.835	-1.85645
3.52932	-0.69351	-85.3321	0.12301	-456.526	-1.85144
4.52567	-0.88685	-85.8132	0.12174	-453.739	-1.84732
5.01616	-1.03801	-86.276	0.1231	-450.405	-1.84234
6.03689	-1.17594	-86.8443	0.12349	-447.125	-1.84658
7.05249	-1.30725	-87.3071	0.12263	-445.699	-1.83943
7.55457	-1.42267	-87.8158	0.12219	-442.324	-1.83491
8.55923	-1.51481	-88.2662	0.12334	-439.209	-1.83563
9.56085	-1.59809	-88.8515	0.12093	-437.446	-1.82666
10.5461	-1.67771	-89.3415	0.12339	-433.981	-1.82214
11.5092	-1.74522	-89.8187	0.12211	-430.92	-1.81636
12.4666	-1.81662	-90.3418	0.12325	-427.339	-1.81336
13.4492	-1.87256	-90.8609	0.12254	-425.118	-1.80581
13.9512	-1.92897	-91.3642	0.12355	-421.642	-1.79887
14.8583	-1.97738	-91.8566	0.12183	-418.553	-1.79938
15.8134	-2.02323	-92.3285	0.12167	-416.534	-1.78953
16.2976	-2.0674	-92.8154	0.12277	-412.583	-1.7821
17.2795	-2.10574	-93.33	0.12373	-408.56	-1.77883
18.2728	-2.14384	-93.8991	0.12302	-404.949	-1.77403
19.2728	-2.1813	-94.3526	0.12432	-401.42	-1.76538
19.7771	-2.20948	-94.9058	0.12426	-397.372	-1.76087
20.72	-2.23874	-95.3782	0.12177	-395.333	-1.75953
21.7173	-2.2702	-95.8297	0.12139	-391.897	-1.7531
22.667	-2.29849	-96.3194	0.1224	-388.1	-1.74701
23.1577	-2.32293	-96.9164	0.12401	-383.605	-1.74501
24.1355	-2.35083	-97.4126	0.12225	-381.652	-1.73722
25.15	-2.37159	-97.866	0.12355	-377.737	-1.72794
25.6774	-2.39528	-98.4098	0.12284	-373.812	-1.72415
26.6795	-2.4147	-98.7663	0.12343	-369.916	-1.71835
27.6495	-2.43742	-98.9964	0.12383	-365.803	-1.70744
28.1445	-2.46078	-99.1174	0.12362	-363.624	-1.70958
29.1234	-2.47867	-99.1027	0.12396	-359.577	-1.70422
30.144	-2.49932	-99.0599	0.1236	-357.369	-1.68748
31.1578	-2.51126	-98.8926	0.12284	-353.012	-1.68026
31.6347	-2.53127	-98.6845	0.1238	-348.97	-1.67846
32.6433	-2.54835	-98.3821	0.12468	-344.839	-1.67587
33.1516	-2.56022	-98.0338	0.12368	-342.6	-1.68241
34.155	-2.57328	-97.6555	0.1225	-338.141	-1.67385
35.1616	-2.59074	-97.3026	0.12222	-333.866	-1.66786
36.0972	-2.60367	-96.7545	0.12296	-331.978	-1.66227
37.0131	-2.61371	-96.3269	0.12162	-327.769	-1.65892
37.5052	-2.6309	-95.8135	0.12298	-323.425	-1.64748
38.4714	-2.64055	-95.3339	0.12394	-319.218	-1.64238
39.4146	-2.65519	-94.7819	0.12136	-317.037	-1.63354
40.3527	-2.66937	-94.2024	0.12286	-313.008	-1.62128
41.2465	-2.67887	-93.7422	0.12263	-308.757	-1.61541
41.7289	-2.691	-93.2366	0.12302	-306.38	-1.60198
42.64	-2.70058	-92.5607	0.12201	-301.837	-1.5942
43.5681	-2.70928	-92.0994	0.12294	-297.392	-1.59705
44.5145	-2.72608	-91.5677	0.12385	-292.72	-1.59188
45.4161	-2.73141	-90.9145	0.12332	-288.374	-1.58245
45.8706	-2.74542	-90.4127	0.12318	-286.422	-1.57752
46.7899	-2.75472	-89.9236	0.12187	-282.1	-1.56521
47.8066	-2.76704	-89.4126	0.12236	-278.183	-1.55682
48.3106	-2.77158	-88.7309	0.12154	-274.445	-1.5457
49.2719	-2.78	-88.2536	0.1217	-272.347	-1.54408
50.2078	-2.7869	-87.7577	0.12326	-268.144	-1.53448
51.1337	-2.80021	-87.1192	0.12211	-263.758	-1.51952
52.0349	-2.80487	-86.639	0.12198	-259.587	-1.51265
52.4889	-2.81231	-86.1847	0.12243	-255.536	-1.49996
53.4584	-2.82297	-85.6223	0.12301	-251.229	-1.49631
53.9487	-2.82958	-85.0517	0.12171	-249.082	-1.49592
54.8733	-2.83719	-84.5622	0.12289	-245.213	-1.48419
55.8193	-2.84316	-84.083	0.12171	-240.866	-1.47878
56.7768	-2.85327	-83.6125	0.12324	-238.855	-1.46643
57.7163	-2.86018	-83.0554	0.122	-234.698	-1.45346
58.2098	-2.86523	-82.509	0.12258	-230.451	-1.44672
59.1963	-2.87565	-82.0355	0.12197	-226.117	-1.43667
60.0425	-2.87953	-81.4937	0.12165	-223.885	-1.43055
60.4902	-2.88573	-80.9693	0.12251	-220.486	-1.42109
61.4512	-2.89329	-80.4966	0.12338	-215.879	-1.40791
62.4052	-2.8994	-79.9702	0.1241	-213.963	-1.39418
63.3584	-2.90609	-79.4243	0.12277	-209.845	-1.37698
64.2734	-2.91507	-78.9603	0.12376	-205.636	-1.37004
65.1771	-2.91827	-78.4847	0.12273	-201.792	-1.3682
66.0979	-2.92388	-78.0026	0.12297	-197.794	-1.36059
66.5176	-2.93007	-77.4167	0.12311	-193.803	-1.3448
67.3778	-2.93449	-76.9282	0.12188	-191.973	-1.33418
68.2446	-2.93778	-76.4831	0.12349	-188.172	-1.32806
68.731	-2.9452	-75.9879	0.12055	-184.129	-1.31887
69.707	-2.94787	-75.3539	0.12217	-180.816	-1.30905
70.6308	-2.95524	-74.8938	0.12159	-178.739	-1.29736
71.5403	-2.95915	-74.4348	0.12192	-174.764	-1.28929
72.4965	-2.9668	-73.8603	0.12204	-170.752	-1.27953
73.3614	-2.96968	-73.3722	0.12112	-166.639	-1.2697
73.7454	-2.97721	-72.9145	0.12258	-162.848	-1.25869
74.7511	-2.98044	-72.3833	0.1219	-161.055	-1.24492
75.6696	-2.98198	-71.8588	0.1222	-156.789	-1.22207
76.1256	-2.98856	-71.3925	0.12159	-153.001	-1.21369
		-70.8943	0.12113	-151.048	-1.19897
		-70.3775	0.12191	-147.126	-1.18189
		-69.8096	0.12246	-143.135	-1.17197
		-69.3325	0.12211	-139.28	-1.16689
		-68.8932	0.12172	-137.448	-1.14947
		-68.3423	0.12305	-133.906	-1.13259
		-67.7998	0.11992	-130.013	-1.12609
		-67.3167	0.12177	-126.129	-1.11217
		-66.854	0.12218	-124.343	-1.09585
		-66.2957	0.12007	-120.682	-1.09574
		-65.816	0.1216	-116.751	-1.07288
		-65.3446	0.12091	-112.896	-1.0537
		-64.8507	0.12093	-111.099	-1.03413
		-64.2485	0.12021	-107.524	-1.01646
		-63.7583	0.11961	-103.683	-1.00631
		-63.3011	0.12156	-101.894	-0.99051
		-62.8468	0.1201	-98.1131	-0.96885
		-62.2349	0.12073	-94.2366	-0.95332
		-61.7746	0.1211	-92.3515	-0.93127
		-61.3013	0.12053	-88.4702	-0.9103
		-60.7251	0.1198	-84.8671	-0.89638
		-60.2759	0.12007	-83.0148	-0.87808
		-59.7209	0.12061	-79.3292	-0.86088
		-59.2452	0.11975	-75.7007	-0.83517
		-58.7997	0.12104	-72.1917	-0.8191
		-58.2055	0.12017	-68.5935	-0.79395
		-57.754	0.11937	-66.7093	-0.76545
		-57.2655	0.12024	-63.1558	-0.74589
		-56.8029	0.11925	-61.3349	-0.72091
		-56.1785	0.11961	-57.5685	-0.69106
		-55.7249	0.1192	-53.7533	-0.65958
		-55.244	0.12046	-50.109	-0.63636
		-54.6665	0.11935	-48.3345	-0.60302
		-54.1937	0.11998	-44.6333	-0.57389
		-53.7021	0.11883	-40.9955	-0.53586
		-53.2106	0.11957	-39.2067	-0.49719
		-52.7433	0.11826	-35.5885	-0.45598
		-52.1333	0.11793	-31.9076	-0.42215
		-51.654	0.11962	-28.179	-0.38189
		-51.1983	0.11787	-24.5578	-0.33683
		-50.6274	0.11846	-22.8137	-0.29935
		-50.1359	0.11757	-19.3521	-0.25682
		-49.667	0.11684	-15.7955	-0.21347
		-49.1707	0.11824	-13.9877	-0.17203
		-48.7077	0.11793	-10.3889	-0.13452
		-48.1029	0.1164	-6.72875	-0.09878
		-47.6693	0.11679	-3.09865	-0.06916
		-47.1908	0.11671	-1.33769	-0.04411
		-46.5933	0.11706	1.98906	-0.03315
		-46.1144	0.11558	3.7189	-0.02814
		-45.6437	0.1164	7.28063	-0.02785
		-45.1074	0.1162	10.9749	-0.05007
		-44.5909	0.1161	14.6416	-0.08288
		-44.1182	0.11621	16.4458	-0.12284
		-43.6442	0.11605	20.0416	-0.15784
		-43.118	0.11646	23.6648	-0.20504
		-42.5587	0.11552	25.5161	-0.25521
		-42.0852	0.11497	29.1561	-0.30812
		-41.6178	0.11486	32.7325	-0.35546
		-41.0838	0.1142	36.3103	-0.39345
		-40.5443	0.11456	38.1004	-0.43992
		-40.065	0.11386	41.8235	-0.46733
		-39.5735	0.11533	43.6368	-0.51909
		-39.095	0.11451	47.2447	-0.55796
		-38.517	0.11452	50.7651	-0.58942
		-38.035	0.11394	54.2442	-0.62211
		-37.5541	0.11263	57.7097	-0.65945
		-37.0239	0.11385	61.1507	-0.69311
		-36.5249	0.11195	62.8793	-0.71888
		-36.0724	0.11184	66.276	-0.74341
		-35.5758	0.11275	67.9096	-0.77704
		-34.9882	0.11118	71.2298	-0.79998
		-34.5023	0.11217	74.7974	-0.82336
		-34.0402	0.11241	78.4607	-0.84639
		-33.5642	0.11119	80.243	-0.86917
		-32.978	0.11068	83.7777	-0.89168
		-32.5006	0.11161	87.1676	-0.91055
		-32.0077	0.11038	90.4977	-0.93317
		-31.5251	0.10946	92.3519	-0.95009
		-30.9437	0.11049	95.9282	-0.97935
		-30.4752	0.10904	99.4592	-0.99188
		-30.0041	0.10714	101.268	-1.00476
		-29.5516	0.1073	104.888	-1.02745
		-28.9378	0.10664	108.523	-1.04487
		-28.4687	0.10868	110.166	-1.05692
		-28.0098	0.10584	113.693	-1.08643
		-27.4282	0.10532	117.426	-1.10686
		-26.9672	0.10592	121.046	-1.11725
		-26.4863	0.10567	122.817	-1.12629
		-25.9585	0.1043	126.148	-1.14954
		-25.441	0.10315	129.526	-1.15941
		-24.9636	0.10551	131.383	-1.17412
		-24.4944	0.1043	134.972	-1.18065
		-24.0012	0.10279	138.398	-1.19291
		-23.4679	0.10414	141.745	-1.21282
		-22.9168	0.10264	145.249	-1.22114
		-22.4204	0.10318	147.1	-1.23331
		-21.949	0.10004	150.586	-1.24683
		-21.4712	0.10123	152.283	-1.25691
		-20.9838	0.10004	155.759	-1.27062
		-20.3904	0.09996	159.224	-1.28215
		-19.9378	0.10038	162.54	-1.29397
		-19.3657	0.09844	166.028	-1.30274
		-18.8973	0.09761	167.887	-1.30934
		-18.4378	0.09624	171.115	-1.3247
		-17.9444	0.09698	174.569	-1.32934
		-17.3606	0.09608	178.301	-1.35097
		-16.8927	0.09619	179.94	-1.35873
		-16.4437	0.09573	183.248	-1.37019
		-15.857	0.09503	186.524	-1.3827
		-15.3907	0.09419	189.893	-1.39395
		-14.9228	0.09274	193.483	-1.40934
		-14.3814	0.09362	197.025	-1.40861
		-13.8626	0.09234	198.737	-1.42243
		-13.3902	0.09177	202.391	-1.42779
		-12.9148	0.09161	205.559	-1.4318
		-12.3135	0.09029	207.374	-1.4387
		-11.8556	0.09031	210.958	-1.44442
		-11.3614	0.08907	214.495	-1.45555
		-10.8989	0.08941	218.125	-1.45613
		-10.306	0.08903	219.986	-1.46575
		-9.85381	0.08711	223.71	-1.47482
		-9.38431	0.08686	227.173	-1.47231
		-8.81971	0.08535	228.892	-1.48269
		-8.33926	0.08455	232.286	-1.49813
		-7.84298	0.08411	235.84	-1.50298
		-7.37472	0.08514	239.376	-1.50852
		-6.8283	0.08323	241.034	-1.51666
		-6.29335	0.08264	244.153	-1.51209
		-5.81389	0.08105	247.912	-1.52423
		-5.33544	0.08041	251.505	-1.53544
		-4.80266	0.07863	254.832	-1.5387
		-4.27256	0.07867	256.363	-1.55018
		-3.8057	0.07716	259.73	-1.55468
		-3.34602	0.07422	263.49	-1.56546
		-2.81809	0.07408	266.932	-1.57214
		-2.2562	0.07113	268.45	-1.5865
		-1.79055	0.06763	272.516	-1.59261
		-1.34002	0.05791	275.724	-1.59346
		-0.76108	0.04235	279.335	-1.59412
		-0.3029	0.01891	281.169	-1.60295
		0.23434	0.0083	284.6	-1.61489
		0.75713	0.03234	288.152	-1.61411
		1.22556	0.04916	291.84	-1.62057
		1.73988	0.05758	293.574	-1.6267
		2.26174	0.06299	296.686	-1.62887
		2.73759	0.06394	300.859	-1.62541
		3.22305	0.06479	302.304	-1.64491
		3.7194	0.06373	305.538	-1.65152
		4.31095	0.06544	309.257	-1.64927
		4.78182	0.06569	312.625	-1.66487
		5.24129	0.06627	314.062	-1.66468
		5.7691	0.06412	318.168	-1.67403
		6.29704	0.06445	321.044	-1.6797
		6.79153	0.06426	323.096	-1.68085
		7.27853	0.06362	326.493	-1.69333
		7.73483	0.06723	329.802	-1.6928
		8.32143	0.07383	333.368	-1.69653
		8.78467	0.07666	336.457	-1.70103
		9.23876	0.078	339.838	-1.71134
		9.82193	0.07873	341.733	-1.72121
		10.281	0.07883	344.928	-1.72042
		10.7467	0.08166	348.626	-1.72
		11.3335	0.08241	351.832	-1.73236
		11.8095	0.08229	354.777	-1.73704
		12.2952	0.08234	356.741	-1.7401
		12.7773	0.08276	360.243	-1.74386
		13.349	0.08449	363.696	-1.74911
		13.8374	0.08548	367.345	-1.74993
		14.3045	0.08535	370.739	-1.75428
		14.7741	0.08495	372.399	-1.76077
		15.3655	0.08677	375.499	-1.77013
		15.8319	0.08683	379.566	-1.77681
		16.3159	0.08817	381.058	-1.78602
		16.8028	0.08843	384.683	-1.79
		17.2827	0.08977	388.132	-1.79377
		17.8822	0.09045	391.278	-1.7965
		18.3491	0.09015	394.908	-1.79902
		18.8205	0.09061	398.56	-1.80335
		19.3067	0.09001	400.414	-1.80953
		19.9074	0.09062	403.273	-1.81584
		20.3618	0.09276	406.677	-1.8237
		20.8264	0.09336	408.253	-1.82522
		21.4111	0.09403	411.858	-1.82835
		21.8968	0.09446	415.586	-1.83351
		22.3731	0.09568	417.285	-1.8372
		22.8519	0.09536	421.608	-1.83761
		23.3285	0.09725	424.327	-1.85185
		23.8608	0.09791	426.501	-1.84553
		24.4022	0.09743	430.369	-1.85838
		24.8787	0.0991	433.223	-1.85697
		25.3653	0.0986	434.858	-1.84826
		25.8392	0.09953	435.566	-1.85276
		26.3787	0.09934	435.798	-1.85012
		26.9256	0.1	436.568	-1.85549
		27.397	0.10104
		27.8606	0.10142
		28.335	0.10185
		28.9292	0.102
		29.378	0.1034
		29.8495	0.10272
		30.4271	0.10482
		30.9249	0.10473
		31.4042	0.10589
		31.8803	0.10508
		32.4654	0.10697
		32.9307	0.10697
		33.4017	0.10649
		33.8622	0.10782
		34.4668	0.10768
		34.9381	0.10813
		35.4332	0.10787
		35.9427	0.10917
		36.4004	0.11079
		36.9769	0.10946
		37.4626	0.11073
		37.9356	0.11073
		38.3888	0.11216
		38.9655	0.11237
		39.4445	0.11133
		39.9091	0.11344
		40.5082	0.1122
		40.9785	0.11391
		41.4813	0.11346
		41.9335	0.1144
		42.5141	0.11382
		43.0052	0.11568
		43.4595	0.1143
		43.9916	0.1148
		44.5121	0.11607
		44.9831	0.1151
		45.4724	0.11636
		45.9475	0.11682
		46.5279	0.1154
		47.0142	0.11641
		47.4898	0.11667
		47.9621	0.11827
		48.5534	0.11659
		49.0303	0.11855
		49.4928	0.1168
		49.9785	0.11755
		50.4522	0.11766
		51.0524	0.11833
		51.5266	0.11924
		51.9989	0.11988
		52.5203	0.11951
		52.9951	0.11884
		53.5399	0.11877
		54.0281	0.11826
		54.4907	0.11897
		55.0961	0.11893
		55.5698	0.11933
		56.0422	0.1203
		56.4978	0.12076
		57.0857	0.11963
		57.5479	0.121
		58.0017	0.1207
		58.5963	0.12061
		59.0453	0.11985
		59.5288	0.12057
		60.1262	0.12126
		60.5645	0.12121
		61.0737	0.12268
		61.5151	0.12128
		62.0892	0.12069
		62.5778	0.12174
		63.0567	0.12142
		63.5757	0.12243
		64.0682	0.12136
		64.5674	0.12177
		65.05	0.12241
		65.5461	0.12318
		66.1122	0.12185
		66.5611	0.12338
		67.0362	0.1225
		67.6286	0.12191
		68.0863	0.12304
		68.5502	0.12358
		69.0536	0.12309
		69.6432	0.12437
		70.1206	0.12327
		70.5688	0.12486
		71.0245	0.12332
		71.6343	0.1237
		72.0911	0.12447
		72.5816	0.12359
		73.082	0.12409
		73.6387	0.12303
		74.0784	0.12428
		74.5787	0.12352
		75.0745	0.12347
		75.6472	0.12367
		76.1394	0.1246
		76.579	0.12412
		77.0714	0.1232
		77.6197	0.12409
		78.1422	0.12433
		78.6057	0.12354
		79.11	0.12279
		79.6553	0.12343
		80.1684	0.12418
		80.6247	0.12475
		81.1192	0.12423
		81.662	0.12368
		82.1431	0.12387
		82.6126	0.12367
		83.15	0.12393
		83.6902	0.12481
		84.1747	0.12329
		84.6366	0.12481
		85.1163	0.12354
		85.6788	0.12452
		86.1529	0.12444
		86.6396	0.12412
		87.1163	0.12461
		87.7197	0.12497
		88.1754	0.12266
		88.632	0.12459
		89.2246	0.12559
		89.6871	0.1256
		90.1451	0.1245
		90.6261	0.12503
		91.1826	0.12379
		91.6971	0.12589
		92.1696	0.1252
		92.6259	0.12451
		93.1848	0.12333
		93.666	0.12511
		94.1126	0.12522
		94.7138	0.12448
		95.1783	0.12651
		95.6612	0.1254
		96.135	0.125
		96.6333	0.12548

## Sheet: Figure_1e
Fe/Fe3O4 core-shell powder		Fe film		Fe3O4 powder
Magnetic field (mT)	Sensitivity (T-1)	Magnetic field (mT)	Sensitivity (T-1)	Magnetic field (mT)	Sensitivity (T-1)
99.8259	-0.11978	103.2	0.02408	508.913	-0.05204
99.0547	-0.03802	102.862	0.00648	508.785	0.02116
98.5587	-0.09859	102.621	-0.00303	508.249	0.12546
98.3616	-0.07355	102.229	0.00572	508.881	0.07335
97.8735	-0.00722	101.824	0.00789	508.634	-0.03616
97.3578	-0.05871	101.383	-0.00455	507.967	0.0268
96.9097	-0.03561	100.93	-0.00577	508.307	0.06216
96.3321	-0.03126	100.293	0.01442	507.589	-0.0158
95.9783	-0.05006	99.8063	-0.0018	506.219	-0.01267
95.4559	-0.11212	99.2467	-0.02179	505.054	-0.02885
94.8507	-0.08494	98.7165	-0.00809	504.54	-0.04588
94.2655	0.01397	98.0387	0.00731	503.8	-0.0095
93.8747	0.00305	97.4957	0.02061	502.326	-0.00656
93.2444	-0.04836	96.9623	0.01244	500.781	-0.01673
92.6444	-0.04715	96.3429	-0.00988	499.749	-0.00736
92.2838	-0.06655	95.7284	0.00732	498.115	0.00771
91.5391	-0.03808	95.2106	0.000305997	496.765	-0.00577
90.9204	-0.06947	94.6975	-0.01089	494.909	-0.00375
90.5332	-0.09089	94.0256	0.00563	493.802	-0.00389
89.7536	-0.01754	93.5403	-0.00963	491.962	-0.01928
89.059	-0.01435	92.9815	-0.01428	489.27	-0.00664
88.3191	-0.03922	92.488	0.01024	488.614	-0.00586
87.5515	-0.12765	91.8252	-0.00359	486.731	-0.01631
87.2217	-0.12907	91.3208	-0.00605	484.507	-0.0184
86.4739	-0.03906	90.8256	0.00316	482.153	-0.01719
85.6877	-0.0653	90.2567	-0.00413	480.053	-0.05632
85.2706	-0.08185	89.7305	0.00213	479.308	-0.04947
84.4912	-0.03623	89.23	0.01596	476.423	-0.01212
83.6295	-0.04061	88.6464	-0.009	473.938	-0.00447
82.8038	-0.04725	88.174	-0.01598	471.942	-0.00388
81.9789	-0.0255	87.6675	0.00843	470.776	-0.00834
81.4801	-0.03986	87.1778	0.00184	468.124	0.00387
80.773	-0.04035	86.5835	0.00211	465.752	-0.02293
79.8997	-0.05987	86.1041	0.00252	463.264	-0.0265
79.0665	-0.05965	85.61	0.00519	460.099	-0.01636
78.1508	-0.09295	85.0733	-0.00837	457.509	-0.00549
77.7438	-0.10238	84.5485	0.00273	456.482	0.00749
76.8496	-0.03828	84.0575	0.01243	453.525	-0.00897
75.9216	-0.0401	83.6012	-0.002	451.764	-0.01584
75.0308	-0.10041	82.9944	0.00922	448.83	-0.02129
74.5807	-0.08691	82.5423	0.00521	445.877	-0.00575
73.5884	-0.05406	82.0135	-0.00182	442.955	-0.02357
72.7604	-0.04165	81.4892	-0.01722	441.811	-0.02669
71.7198	-0.04656	81.0278	-0.01054	438.086	6.41462e-05
71.2857	-0.08284	80.5507	0.02043	435.64	-0.04742
70.3422	-0.08072	79.9692	-0.00367	434.337	-0.0463
69.3586	-0.04627	79.4639	0.000789793	431.192	-0.00778
68.8846	-0.06903	79.022	0.01376	427.963	-0.01804
67.9341	-0.10611	78.4412	-0.000603045	424.932	-0.01753
67.0195	-0.07864	77.9624	-0.00304	421.804	-0.00646
66.4544	-0.04943	77.5015	-0.000543653	418.862	-0.03279
65.4422	-0.04218	77.0154	0.00875	417.405	-0.03807
64.4883	-0.05965	76.4583	-0.01228	414.029	0.01311
63.4718	-0.10318	75.9429	-0.00977	412.399	0.01057
62.9618	-0.10584	75.4822	0.01051	409.262	-0.02084
61.9899	-0.07688	74.9205	0.00288	405.774	-0.03354
60.9796	-0.0594	74.4555	0.00279	402.385	-0.01079
60.0129	-0.07725	73.986	0.00122	400.979	0.0073
59.4935	-0.12562	73.4215	0.0072	397.178	-0.01434
58.5245	-0.0896	72.9046	-0.01386	394.216	-0.02144
57.5713	-0.09039	72.4326	0.01045	392.425	-0.02857
57.0677	-0.10967	71.958	0.01516	388.917	-0.01982
56.0267	-0.0828	71.3605	-0.0078	385.607	-0.00386
55.0092	-0.05948	70.8906	0.00977	382.275	-0.01562
54.0333	-0.05174	70.4432	-0.01316	380.535	-0.02131
52.9757	-0.13705	69.9687	-0.00814	376.901	-0.01273
52.5419	-0.17812	69.3416	0.01487	373.059	-0.02159
51.6178	-0.11592	68.8863	-0.0066	371.548	-0.01625
50.566	-0.071	68.3807	0.01058	368.282	0.0045
49.5459	-0.07222	67.9303	0.00876	364.7	-0.00694
48.5375	-0.10578	67.3441	-0.00279	361.291	-0.02368
47.9878	-0.11346	66.8634	-0.00612	357.833	-0.02085
47.0386	-0.1391	66.3895	0.00406	354.492	-0.01266
46.54	-0.12909	65.8196	0.01334	353.028	-0.00507
45.4789	-0.10636	65.3821	-0.00531	348.564	-0.00967
44.4435	-0.12197	64.8336	0.00305	345.983	-0.01202
43.4539	-0.18578	64.3279	-0.00251	342.164	-0.03029
42.9374	-0.1571	63.8257	-0.01405	340.292	-0.03119
41.9134	-0.16252	63.3554	0.01176	336.682	-0.01208
41.4044	-0.21321	62.8526	-0.001	333.138	-0.01182
40.3778	-0.12864	62.3198	0.0052	329.772	-0.01983
39.3362	-0.11942	61.8006	0.01437	326.142	-0.01913
38.3188	-0.14189	61.2973	-0.00413	324.074	-0.01609
37.3297	-0.25941	60.8108	0.01325	321.376	-0.02409
36.8339	-0.21701	60.2919	-0.00437	317.139	-0.02611
35.8486	-0.11053	59.794	0.00363	315.484	-0.01076
34.8587	-0.24362	59.3295	-0.00401	312.008	-0.02034
34.3258	-0.25135	58.8421	-0.00501	308.599	-0.0281
33.2891	-0.14298	58.2488	0.02248	304.915	-0.01517
32.2695	-0.14308	57.8028	0.01018	302.819	-0.02051
31.2359	-0.23268	57.3357	-0.009	299.525	-0.02083
30.7182	-0.25516	56.8439	0.000867776	295.751	-0.016
29.7063	-0.1796	56.235	-0.00755	292.209	-0.03454
28.6723	-0.22189	55.7648	-0.01138	290.363	-0.03607
28.1478	-0.25998	55.3143	0.01037	286.617	-0.01752
27.1075	-0.21884	54.7074	0.000557053	282.922	-0.02221
26.0951	-0.23639	54.2433	-0.00251	281.126	-0.01972
25.1159	-0.21675	53.7733	0.00636	277.24	-0.025
24.1395	-0.35447	53.2566	0.00797	273.958	-0.0187
23.6456	-0.40822	52.7452	0.00101	270.055	-0.03599
22.6744	-0.2908	52.2535	-0.00867	268.199	-0.05087
21.7401	-0.42926	51.787	-0.00247	264.336	-0.02925
21.2373	-0.44701	51.1948	0.00539	260.693	-0.03368
20.2271	-0.32515	50.7459	0.00704	257.324	-0.02935
19.2408	-0.33332	50.2572	0.00721	253.578	-0.02009
18.2751	-0.32951	49.7227	-0.00579	249.962	-0.02442
17.2789	-0.36151	49.1742	0.01495	246.578	-0.03331
16.2716	-0.62188	48.698	0.01081	244.798	-0.02803
15.7737	-0.63759	48.2297	-0.01246	241.547	-0.01729
14.7719	-0.47803	47.7508	0.01161	237.581	-0.01597
13.7576	-0.75946	47.1513	0.01128	233.954	-0.01967
13.2621	-0.75562	46.6731	0.00738	230.485	-0.03007
12.271	-0.57552	46.2071	-0.000470785	228.761	-0.02754
11.2763	-0.96383	45.7154	-0.00406	225.171	-0.02831
10.7771	-1.01763	45.131	0.00167	221.465	-0.04154
9.80057	-0.77589	44.6641	0.02391	219.626	-0.02466
8.79929	-0.81893	44.1849	0.01489	215.893	-0.01883
7.81033	-1.45992	43.716	0.00179	212.003	-0.04976
7.32574	-1.58845	43.118	-0.02626	210.253	-0.03289
6.34751	-1.11448	42.6342	-0.01705	206.636	-0.01496
5.35274	-1.2005	42.1592	0.03099	202.737	-0.02727
4.34506	-2.2071	41.6888	0.02068	198.983	-0.02211
3.83849	-2.52224	41.1089	0.00612	195.473	-0.03044
2.9019	-2.05296	40.636	-0.01834	193.687	-0.03682
1.93697	-2.46032	40.1575	0.000271299	189.963	-0.02767
0.9864	-3.7256	39.686	0.02466	186.405	-0.03622
0.50028	-2.49579	39.18	0.00595	184.691	-0.04241
-0.48969	0.62986	38.5791	0.00946	180.949	-0.03042
-1.48016	3.05444	38.1216	-0.00635	177.124	-0.02116
-1.96678	3.30697	37.6468	-0.01609	173.549	-0.05171
-2.98462	1.96009	37.1676	0.01438	171.771	-0.05803
-3.99243	1.85149	36.5594	0.01479	168.115	-0.02835
-4.96321	2.52446	36.081	0.000458692	164.325	-0.04431
-5.42243	2.27484	35.6	0.00792	162.428	-0.03501
-6.363	1.21424	35.135	0.00904	158.808	-0.02169
-7.32588	1.61997	34.648	0.00731	155.539	-0.02378
-7.80741	1.53811	34.0859	0.00568	152.744	-0.04411
-8.8103	0.89066	33.6009	0.00587	151.495	-0.05201
-9.77486	1.16309	33.116	0.000670972	148.923	-0.03855
-10.276	1.10696	32.5979	0.00996	146.226	-0.04751
-11.272	0.68564	32.0579	0.00859	143.763	-0.03629
-12.2611	0.61386	31.5772	-0.01059	140.797	-0.07217
-13.22	0.84782	31.1016	0.01272	139.546	-0.06991
-13.6845	0.82425	30.5152	0.01312	136.741	-0.05593
-14.6499	0.54831	30.0248	0.00863	133.704	-0.04688
-15.5459	0.51131	29.5561	0.02084	130.759	-0.02398
-16.4884	0.61469	29.0868	0.00541	127.753	-0.06934
-16.9923	0.59738	28.5945	-0.00611	126.211	-0.05734
-17.9672	0.38597	28.1107	-0.00754	123.047	-0.04113
-18.9398	0.33906	27.5034	0.01207	119.948	-0.04977
-19.8959	0.44508	27.0335	0.0148	116.452	-0.05582
-20.3507	0.45599	26.5563	0.02005	114.762	-0.06287
-21.2865	0.31963	26.0874	0.01067	111.252	-0.04026
-22.2432	0.43266	25.4983	-0.01179	107.628	-0.07555
-22.6958	0.42699	25.0399	0.01178	105.825	-0.08582
-23.6468	0.24716	24.5645	0.03009	102.401	-0.04303
-24.6264	0.21179	24.0794	0.02077	98.5936	-0.05875
-25.5821	0.38242	23.4743	6.97082e-05	96.7854	-0.06153
-26.0567	0.37516	22.9948	0.00348	93.0822	-0.04776
-27.0037	0.22113	22.5333	0.01844	89.333	-0.05296
-27.9473	0.29936	22.0306	0.00227	85.5268	-0.05599
-28.4005	0.28751	21.5052	0.00556	81.6358	-0.08447
-29.3498	0.19698	21.0308	0.017	79.6969	-0.07964
-30.3404	0.21009	20.4938	0.00697	75.6887	-0.08105
-31.2527	0.18604	19.9734	0.00425	73.7024	-0.08482
-32.1355	0.21701	19.5171	0.02362	69.7553	-0.05633
-32.6007	0.24845	19.0415	0.02727	65.8495	-0.06239
-33.49	0.19537	18.448	0.00644	61.9075	-0.11462
-34.4087	0.23425	18	0.00424	59.9106	-0.11831
-34.9181	0.21045	17.5212	0.00471	56.0599	-0.08371
-35.8595	0.14061	17.0385	0.01272	52.0445	-0.1159
-36.7996	0.1456	16.4469	0.01826	50.0316	-0.12132
-37.7519	0.1932	15.9954	0.01631	46.01	-0.09466
-38.1959	0.1803	15.5265	0.03254	42.0927	-0.10081
-39.1384	0.13115	15.0447	0.00411	38.2376	-0.10383
-40.1863	0.16034	14.4679	-0.00408	34.3461	-0.09612
-40.5878	0.15476	13.9895	0.01604	30.4272	-0.15009
-41.5019	0.12305	13.5136	0.0153	28.4533	-0.16628
-42.4706	0.11402	13.0348	0.0292	24.3187	-0.11456
-43.3656	0.1503	12.5081	0.01093	20.2339	-0.17233
-43.8046	0.14374	11.9733	0.00774	18.3151	-0.177
-44.7499	0.09851	11.4833	0.00949	14.3967	-0.11756
-45.7445	0.1924	11.0187	0.01161	10.2799	-0.11807
-46.1882	0.17755	10.5399	0.00701	6.02449	-0.14693
-47.142	0.06695	9.95454	0.02622	3.88639	-0.13525
-48.1389	0.09489	9.46619	0.02489	-0.29746	-0.09573
-49.0968	0.15308	8.98945	0.00615	-2.26904	-0.06308
-49.5681	0.14574	8.53386	0.00883	-6.31166	-0.000100385
-50.4569	0.08567	7.95606	0.01676	-10.3984	0.03916
-51.4117	0.09387	7.48024	0.01117	-14.402	0.07286
-52.3861	0.1541	6.99281	0.01537	-18.4365	0.15415
-52.8333	0.14752	6.47157	0.025	-20.4831	0.17079
-53.7398	0.07725	5.94676	0.01671	-24.54	0.12729
-54.6931	0.0662	5.47401	0.02353	-28.5952	0.2054
-55.6251	0.08508	5.00335	0.01436	-30.6277	0.20022
-56.535	0.12986	4.42126	0.02451	-34.7354	0.12823
-57.0071	0.10747	3.94741	0.03286	-38.7717	0.20562
-57.8006	0.06007	3.47351	0.03056	-40.7329	0.2006
-58.7853	0.09617	2.88828	0.04094	-44.5805	0.1298
-59.2621	0.09385	2.42356	0.06308	-48.4475	0.11224
-60.162	0.09179	1.95586	0.12616	-52.4537	0.08877
-61.0253	0.08771	1.48338	0.19704	-56.2769	0.14251
-61.9417	0.07862	0.90371	0.37423	-58.3098	0.15785
-62.8877	0.1134	0.43737	0.47352	-62.3784	0.09354
-63.3577	0.09349	-0.03989	-0.039	-66.366	0.08252
-64.2003	0.04207	-0.57152	-0.41325	-70.2228	0.08433
-65.1736	0.10221	-1.11359	-0.27371	-74.1184	0.10214
-65.6136	0.11685	-1.59111	-0.16185	-76.1093	0.09866
-66.5514	0.07917	-2.04819	-0.07091	-79.9564	0.11576
-67.4618	0.0681	-2.5296	-0.03888	-81.8947	0.11268
-68.4266	0.07829	-3.1177	-0.00275	-85.8233	0.06221
-68.9788	0.08523	-3.59788	0.01174	-89.7491	0.06643
-69.7617	0.06386	-4.08191	-0.00115	-93.5219	0.09866
-70.811	0.13328	-4.55512	0.01204	-95.3593	0.08656
-71.2672	0.12156	-5.08852	0.0055	-99.332	0.04785
-72.1199	0.05242	-5.6324	-0.00225	-103.266	0.04545
-73.06	0.09574	-6.10641	-0.00398	-107.296	0.07744
-73.6036	0.06656	-6.5742	-0.01427	-109.025	0.08252
-74.9174	0.0511	-7.04837	-0.01551	-112.677	0.05695
-75.3817	0.07719	-7.60421	-0.07181	-116.591	0.06439
-76.1946	0.03426	-8.13707	-0.09471	-118.581	0.05326
-77.3571	0.09399	-8.60708	-0.04515	-122.275	0.02641
-77.7722	0.1126	-9.07249	-0.01668	-126.354	0.04473
-78.6434	0.04853	-9.65308	-0.02563	-128.305	0.05781
-79.5765	0.07923	-10.1253	-0.02358	-132.13	0.02993
-80.0535	0.09824	-10.5959	-0.01094	-136.007	0.03258
-81.0885	0.04812	-11.0723	-0.01703	-139.904	0.03174
-81.9701	0.0353	-11.6103	-0.02111	-143.613	0.03201
-82.8322	0.05861	-12.1369	-0.02276	-147.309	0.05966
-83.3312	0.05497	-12.612	-0.01927	-149.189	0.04984
-84.3452	0.0384	-13.0834	-0.00337	-152.851	0.04878
-85.3092	0.03896	-13.553	-0.00179	-154.805	0.05321
-86.222	0.07935	-14.0254	-0.02582	-158.571	0.04059
-86.6858	0.04031	-14.6495	-0.02062	-162.378	0.03455
-87.5952	0.02321	-15.1221	-0.0035	-166.225	0.02298
-88.5431	0.04015	-15.596	-2.0442e-05	-169.773	0.03929
-88.8917	0.03072	-16.0722	-0.01253	-171.47	0.05673
-89.6065	0.03435	-16.6527	-0.00523	-175.253	0.03977
-90.2863	0.00204	-17.1294	-0.0152	-178.875	0.05431
-90.8962	0.1349	-17.605	-0.0152	-180.72	0.05407
-91.1924	0.15937	-18.0768	-0.01045	-184.551	0.02142
-91.7056	0.00657	-18.6344	-0.01516	-188.08	0.02955
-92.0078	-0.01611	-19.1056	-0.00612	-191.615	0.02718
-92.2911	0.02117	-19.567	-0.0227	-195.055	0.02697
-92.6652	0.09172	-20.0587	-0.0322	-198.423	0.02625
-92.9034	-0.08233	-20.6365	-0.00399	-201.905	0.04902
-93.1607	-0.06208	-21.1033	0.00276	-203.464	0.0583
-93.3865	0.16342	-21.5946	-0.01353	-206.892	0.03825
-93.4015	0.16601	-22.1717	-0.01327	-210.492	0.05553
-93.1317	-0.0163	-22.6389	-0.01202	-212.119	0.0447
-92.9729	-0.05189	-23.1055	-0.00271	-215.662	0.02084
-92.7765	0.04186	-23.5773	-0.00834	-219.49	0.02475
-92.4738	0.02354	-24.1727	-0.02083	-223.095	0.0478
-92.2702	0.04773	-24.6384	-0.0056	-224.789	0.03671
-91.9155	0.0614	-25.1162	-0.0322	-228.542	0.01204
-91.5509	0.02274	-25.7034	-0.0218	-232.27	0.02966
-91.4437	-0.05412	-26.166	-0.00123	-235.805	0.0291
-90.765	0.00388	-26.6379	-0.00978	-239.287	0.02217
-90.4859	0.09605	-27.1359	0.00248	-240.894	0.02806
-90.2395	0.14774	-27.6925	-0.000929092	-244.261	0.03452
-89.7603	0.07788	-28.1669	-0.01921	-247.628	0.03166
-89.1916	0.02164	-28.6571	-0.04156	-250.943	0.00899
-88.6663	0.00876	-29.222	-0.00241	-252.652	0.00509
-88.1369	0.03688	-29.6953	0.0202	-256.379	0.01396
-87.7971	0.05049	-30.1684	-0.01894	-259.617	0.02226
-87.1388	0.02654	-30.6435	-0.02211	-263.308	0.03239
-86.6025	0.0552	-31.1071	-0.00843	-265.187	0.01729
-86.0068	0.02929	-31.7123	-0.0069	-268.527	0.01345
-85.692	-0.01637	-32.1761	-0.01889	-271.964	0.01874
-84.9489	0.05639	-32.6776	-0.00411	-275.331	0.03212
-84.2506	0.05767	-33.1517	-0.000312516	-278.586	0.04258
-83.5497	0.04402	-33.7292	-0.00827	-280.45	0.02304
-83.1188	0.05875	-34.191	0.00307	-284.135	0.01769
-82.2924	0.0639	-34.674	-0.01176	-285.742	0.01751
-81.9565	0.05848	-35.1538	-0.01287	-289.158	0.01334
-81.1382	0.0499	-35.7567	-0.00209	-292.757	0.01312
-80.2738	0.02303	-36.225	0.0034	-296.419	0.01195
-79.4894	0.06158	-36.6828	-0.00817	-299.782	0.02431
-79.0869	0.07733	-37.2053	-0.01321	-303.153	0.03717
-78.2219	0.0409	-37.741	-0.00952	-305.034	0.02917
-77.7242	0.04067	-38.2293	-0.00172	-308.495	0.03949
-76.7919	0.05443	-38.6876	-0.01431	-310.302	0.03989
-75.9609	0.06741	-39.1764	-0.01568	-313.577	0.02537
-75.0203	0.04267	-39.7538	0.0283	-317.001	0.02027
-74.153	0.12077	-40.216	0.01272	-320.546	0.00804
-73.8299	0.12594	-40.6987	-0.03971	-323.78	0.00922
-72.7887	0.04599	-41.1812	-0.0242	-325.425	0.01503
-71.821	0.05737	-41.7544	0.01595	-329.352	0.02771
-71.0036	0.07987	-42.2176	0.01553	-332.689	0.03022
-70.4559	0.09746	-42.6741	-0.01977	-336.088	0.03621
-69.4683	0.05827	-43.1556	-0.01568	-337.866	0.02833
-68.5087	0.03825	-43.7299	-0.00691	-341.37	0.00712
-67.5288	0.08178	-44.2117	-0.00833	-345.034	0.01007
-67.0685	0.08312	-44.6703	0.0017	-348.214	0.01202
-66.1058	0.05934	-45.2528	-0.000593343	-351.058	0.03437
-65.1231	0.10198	-45.7104	-0.00334	-352.66	0.03266
-64.5863	0.1144	-46.1654	-0.01118	-356.8	0.02377
-63.5374	0.0663	-46.773	-0.0197	-359.852	0.01477
-62.4924	0.05924	-47.2258	-0.00323	-363.698	0.01595
-61.4542	0.07818	-47.6957	0.000942656	-365.034	0.0325
-60.9492	0.06328	-48.1863	0.00351	-368.253	0.01761
-59.9606	0.05517	-48.7642	0.00352	-371.84	0.01161
-58.8342	0.07449	-49.2274	-0.00896	-375.359	0.01175
-57.8306	0.15426	-49.7108	-0.02062	-378.816	0.01843
-57.3017	0.14297	-50.1874	-0.01207	-380.46	0.02148
-56.2272	0.04293	-50.7502	0.00174	-383.883	0.01631
-55.1766	0.06693	-51.2472	0.00944	-387.098	0.02248
-54.1592	0.08295	-51.7039	0.00959	-389.014	0.02556
-53.1599	0.08475	-52.1991	-0.000514926	-392.613	0.0025
-52.1487	0.14345	-52.7562	-0.01314	-396.013	-0.00149
-51.6243	0.13753	-53.2111	-0.000243513	-399.777	-0.00889
-50.6399	0.1467	-53.7784	0.00436	-401.824	-0.00768
-50.1213	0.14639	-54.2528	-0.01713	-405.006	0.0137
-49.0805	0.10408	-54.7351	-0.0117	-408.592	0.027
-47.9941	0.09724	-55.1795	-0.00517	-411.668	0.01623
-46.9093	0.09931	-55.7958	-0.01322	-413.646	0.0051
-45.9341	0.19679	-56.2464	0.01014	-417.589	0.00755
-45.4795	0.18056	-56.7058	0.01335	-420.874	0.00303
-44.4041	0.10434	-57.2953	-0.01476	-424.333	0.0025
-43.3596	0.16517	-57.761	-0.01331	-427.719	0.02521
-42.8008	0.15464	-58.1978	-0.01392	-428.965	0.03458
-41.6579	0.10384	-58.8085	0.00794	-433.103	0.00991
-40.5189	0.10873	-59.2698	0.01251	-435.871	0.01654
-39.4617	0.12486	-59.7494	-0.00436	-437.797	0.02413
-38.446	0.22871	-60.2595	-0.000470517	-441.345	0.02011
-37.9327	0.24509	-60.6981	0.01202	-445.146	0.01411
-36.7564	0.14332	-61.3008	0.0024	-448.496	0.00156
-35.7214	0.15112	-61.7898	-0.00265	-451.793	0.00554
-35.1523	0.19392	-62.2512	-0.00189	-453.917	0.02141
-34.0449	0.18095	-62.7178	-0.01547	-457.094	0.02656
-32.9626	0.15104	-63.3245	0.00375	-460.09	0.03074
-31.8982	0.15905	-63.7877	-0.00141	-462.137	0.01402
-30.8793	0.30692	-64.2471	-0.0184	-465.778	0.00777
-30.3806	0.30683	-64.7446	0.0091	-469.356	0.01176
-29.1949	0.17868	-65.3019	-0.00509	-473.027	0.01182
-28.187	0.28795	-65.7909	-0.0162	-475.985	0.00502
-27.6593	0.31668	-66.272	0.00693	-477.257	-0.000430467
-26.5675	0.21209	-66.8521	0.00288	-480.104	0.01128
-25.4653	0.19832	-67.3247	-0.00833	-482.728	0.01892
-24.3699	0.33908	-67.7897	0.000200796	-483.619	0.03026
-23.8126	0.36597	-68.3134	0.00181	-485.596	0.0131
-22.7065	0.28059	-68.8282	-0.00554	-487.521	-0.01701
-21.615	0.39723	-69.2973	-0.0111	-488.992	-0.0031
-21.0494	0.38921	-69.7618	0.00227	-490.307	0.0289
-20.0108	0.32481	-70.3528	-0.000215515	-491.624	-0.0325
-18.9948	0.33398	-70.8111	-0.00764	-492.258	-0.05208
-17.9061	0.52761	-71.3066	0.00493	-493.109	0.01396
-17.3605	0.58105	-71.762	0.01436	-494.025	0.02244
-16.3064	0.40907	-72.352	-0.02358	-493.449	-0.000694245
-15.2265	0.67244	-72.8071	-0.02294	-493.844	-0.00336
-14.7179	0.69861	-73.291	0.01121	-494.543	0.06036
-13.6675	0.51439	-73.8492	-0.0039	-494.511	0.07526
-12.5938	0.83946	-74.296	0.00171	-493.718	0.02222
-12.0619	0.76179	-74.7694	-0.00284	-492.623	0.00424
-10.4925	0.96252	-75.2984	0.000919113	-491.41	0.02285
-9.97351	1.19815	-75.8428	0.00826	-490.25	0.06577
-9.03266	0.88126	-76.3464	-0.00576	-488.923	0.02696
-8.03875	0.96691	-76.7946	-0.00536	-488.289	-0.02281
-7.05299	1.72534	-77.2597	-0.000214752	-487.023	0.01506
-6.56769	1.80355	-77.8437	-0.00315	-485.541	0.00572
-5.6071	1.39358	-78.3241	-0.00171	-484.826	-0.01202
-4.6226	1.60698	-78.7779	0.00358	-483.354	0.00265
-3.599	1.80379	-79.31	-0.00745	-481.552	0.00513
-2.57878	2.12142	-79.823	-0.00364	-479.166	-0.00122
-1.57221	3.92532	-80.291	0.01105	-477.826	-0.00422
-1.07144	3.65428	-80.7515	0.0029	-476.048	0.00396
-0.08149	0.2577	-81.3604	-0.01054	-473.577	0.00955
0.41581	-1.63535	-81.8525	-0.00442	-472.74	0.01427
1.43588	-2.1156	-82.3074	-0.00225	-470.111	0.01631
2.49106	-2.03525	-82.7732	0.00117	-467.212	0.0621
3.52932	-1.92624	-83.3473	-0.000331936	-466.105	0.05609
4.52567	-2.53369	-83.8248	0.00742	-463.43	-0.00326
5.01616	-2.2398	-84.31	-0.00791	-460.536	-0.00418
6.03689	-1.33781	-84.7796	-0.0197	-457.835	0.02187
7.05249	-1.81973	-85.3321	0.01701	-456.526	0.02704
7.55457	-1.63124	-85.8132	-0.00156	-453.739	0.01515
8.55923	-0.88773	-86.276	-0.0181	-450.405	0.00101
9.56085	-0.83308	-86.8443	0.00589	-447.125	0.01896
10.5461	-0.76743	-87.3071	0.0136	-445.699	0.03237
11.5092	-0.7362	-87.8158	-0.00845	-442.324	0.00564
12.4666	-0.66968	-88.2662	0.00782	-439.209	0.02474
13.4492	-0.86266	-88.8515	-0.00444	-437.446	0.03256
13.9512	-0.84497	-89.3415	-0.0116	-433.981	0.01626
14.8583	-0.51706	-89.8187	0.00249	-430.92	0.01388
15.8134	-0.71057	-90.3418	-0.00409	-427.339	0.02157
16.2976	-0.66517	-90.8609	-0.00324	-425.118	0.02747
17.2795	-0.39533	-91.3642	0.00744	-421.642	0.00933
18.2728	-0.3874	-91.8566	0.01917	-418.553	0.024
19.2728	-0.47711	-92.3285	-0.00965	-416.534	0.03441
19.7771	-0.44435	-92.8154	-0.02056	-412.583	0.01371
20.72	-0.32007	-93.33	-0.00302	-408.56	0.0109
21.7173	-0.3138	-93.8991	-0.00811	-404.949	0.01925
22.667	-0.40734	-94.3526	-0.01383	-401.42	0.01815
23.1577	-0.40104	-94.9058	0.02684	-397.372	0.00903
24.1355	-0.2509	-95.3782	0.03058	-395.333	0.01288
25.15	-0.33477	-95.8297	-0.00607	-391.897	0.01768
25.6774	-0.32928	-96.3194	-0.02376	-388.1	0.01042
26.6795	-0.21934	-96.9164	0.00422	-383.605	0.02255
27.6495	-0.36185	-97.4126	0.00333	-381.652	0.03236
28.1445	-0.33557	-97.866	-0.00775	-377.737	0.01697
29.1234	-0.19747	-98.4098	-0.00171	-373.812	0.01249
30.144	-0.16413	-98.7663	-0.01706	-369.916	0.02107
31.1578	-0.27556	-98.9964	7.02773e-05	-365.803	0.00849
31.6347	-0.30212	-99.1174	0.12442	-363.624	0.00174
32.6433	-0.20668	-99.1027	0.07389	-359.577	0.04531
33.1516	-0.18657	-99.0599	-0.06444	-357.369	0.04699
34.155	-0.15582	-98.8926	0.000432289	-353.012	0.01069
35.1616	-0.15995	-98.6845	0.03774	-348.97	0.00545
36.0972	-0.12723	-98.3821	0.000124104	-344.839	-0.01167
37.0131	-0.23566	-98.0338	-0.03004	-342.6	-0.0051
37.5052	-0.2307	-97.6555	-0.01957	-338.141	0.01688
38.4714	-0.131	-97.3026	0.00281	-333.866	0.02219
39.4146	-0.15736	-96.7545	-0.0089	-331.978	0.01911
40.3527	-0.13225	-96.3269	-0.00241	-327.769	0.01743
41.2465	-0.18382	-95.8135	0.02321	-323.425	0.01955
41.7289	-0.18324	-95.3339	-0.01335	-319.218	0.02675
42.64	-0.10219	-94.7819	-0.01038	-317.037	0.03606
43.5681	-0.13938	-94.2024	0.01047	-313.008	0.02249
44.5145	-0.12162	-93.7422	0.00139	-308.757	0.03575
45.4161	-0.18888	-93.2366	-0.00361	-306.38	0.03743
45.8706	-0.21048	-92.5607	0.00252	-301.837	0.00543
46.7899	-0.11432	-92.0994	0.01858	-297.392	0.00237
47.8066	-0.10863	-91.5677	0.00457	-292.72	0.01665
48.3106	-0.09135	-90.9145	-0.00544	-288.374	0.02385
49.2719	-0.08296	-90.4127	-0.01482	-286.422	0.02729
50.2078	-0.11183	-89.9236	-0.00865	-282.1	0.02535
51.1337	-0.10057	-89.4126	-0.00126	-278.183	0.02599
52.0349	-0.11082	-88.7309	-0.00433	-274.445	0.01903
52.4889	-0.14081	-88.2536	0.01743	-272.347	0.01551
53.4584	-0.12593	-87.7577	0.00674	-268.144	0.02892
53.9487	-0.11167	-87.1192	-0.01032	-263.758	0.02569
54.8733	-0.07484	-86.639	0.0036	-259.587	0.02425
55.8193	-0.08685	-86.1847	0.01004	-255.536	0.0202
56.7768	-0.09222	-85.6223	-0.00623	-251.229	0.00522
57.7163	-0.09052	-85.0517	0.0007359	-249.082	0.0163
58.2098	-0.10703	-84.5622	-0.000220615	-245.213	0.02171
59.1963	-0.07796	-84.083	0.00391	-240.866	0.03748
60.0425	-0.09493	-83.6125	0.00505	-238.855	0.04699
60.4902	-0.11187	-83.0554	-0.00586	-234.698	0.02388
61.4512	-0.0735	-82.509	-0.00109	-230.451	0.01981
62.4052	-0.06911	-82.0355	-0.00932	-226.117	0.02568
63.3584	-0.08667	-81.4937	0.00522	-223.885	0.02804
64.2734	-0.06876	-80.9693	0.01733	-220.486	0.02863
65.1771	-0.04959	-80.4966	0.01599	-215.879	0.05086
66.0979	-0.10731	-79.9702	-0.0053	-213.963	0.05751
66.5176	-0.10244	-79.4243	-0.00152	-209.845	0.02952
67.3778	-0.04606	-78.9603	-0.000171394	-205.636	0.01078
68.2446	-0.09811	-78.4847	-0.00824	-201.792	0.01208
68.731	-0.09266	-78.0026	0.00366	-197.794	0.02971
69.707	-0.05518	-77.4167	-0.01145	-193.803	0.04947
70.6308	-0.06323	-76.9282	0.00556	-191.973	0.03757
71.5403	-0.06338	-76.4831	-0.01152	-188.172	0.01968
72.4965	-0.0584	-75.9879	-0.01689	-184.129	0.02655
73.3614	-0.11828	-75.3539	0.00643	-180.816	0.04353
73.7454	-0.11763	-74.8938	-0.00275	-178.739	0.03879
74.7511	-0.02518	-74.4348	0.0046	-174.764	0.0226
75.6696	-0.08303	-73.8603	-0.00837	-170.752	0.02443
76.1256	-0.14874	-73.3722	0.0066	-166.639	0.02682
		-72.9145	0.0096	-162.848	0.05357
		-72.3833	-0.00359	-161.055	0.06599
		-71.8588	-0.00376	-156.789	0.03832
		-71.3925	-0.01108	-153.001	0.04935
		-70.8943	0.00299	-151.048	0.0602
		-70.3775	0.01234	-147.126	0.03461
		-69.8096	0.00117	-143.135	0.01924
		-69.3325	-0.00806	-139.28	0.05476
		-68.8932	0.0076	-137.448	0.07219
		-68.3423	-0.01676	-133.906	0.03255
		-67.7998	-0.0097	-130.013	0.02657
		-67.3167	0.02352	-126.129	0.06431
		-66.854	-0.01441	-124.343	0.04634
		-66.2957	-0.00293	-120.682	0.02954
		-65.816	0.00862	-116.751	0.05454
		-65.3446	-0.00708	-112.896	0.08016
		-64.8507	-0.00583	-111.099	0.07998
		-64.2485	-0.01206	-107.524	0.03832
		-63.7583	0.01526	-103.683	0.05794
		-63.3011	0.00519	-101.894	0.07352
		-62.8468	-0.01095	-98.1131	0.04915
		-62.2349	0.0092	-94.2366	0.07929
		-61.7746	-0.00201	-92.3515	0.08632
		-61.3013	-0.01233	-88.4702	0.04675
		-60.7251	-0.00335	-84.8671	0.06935
		-60.2759	0.00782	-83.0148	0.07339
		-59.7209	-0.00415	-79.3292	0.05927
		-59.2452	0.00542	-75.7007	0.05881
		-58.7997	0.00718	-72.1917	0.05832
		-58.2055	-0.01615	-68.5935	0.11147
		-57.754	5.3833e-06	-66.7093	0.10395
		-57.2655	-0.00178	-63.1558	0.09685
		-56.8029	-0.00777	-61.3349	0.10903
		-56.1785	-0.00168	-57.5685	0.08144
		-55.7249	0.00855	-53.7533	0.07359
		-55.244	0.00349	-50.109	0.12661
		-54.6665	-0.00299	-48.3345	0.13411
		-54.1937	-0.00497	-44.6333	0.09215
		-53.7021	-0.00416	-40.9955	0.16122
		-53.2106	-0.00649	-39.2067	0.16587
		-52.7433	-0.01663	-35.5885	0.10337
		-52.1333	0.01489	-31.9076	0.10037
		-51.654	-0.00162	-28.179	0.11665
		-51.1983	-0.014	-24.5578	0.17024
		-50.6274	-0.00391	-22.8137	0.16939
		-50.1359	-0.0169	-19.3521	0.12269
		-49.667	0.00631	-15.7955	0.17594
		-49.1707	0.01082	-13.9877	0.16701
		-48.7077	-0.01591	-10.3889	0.10106
		-48.1029	-0.00814	-6.72875	0.08971
		-47.6693	0.0036	-3.09865	0.112
		-47.1908	0.00207	-1.33769	0.08763
		-46.5933	-0.01252	1.98906	0.03098
		-46.1144	-0.00677	3.7189	0.0149
		-45.6437	0.00688	7.28063	-0.02968
		-45.1074	-0.00278	10.9749	-0.07485
		-44.5909	0.000182912	14.6416	-0.1556
		-44.1182	-0.00053495	16.4458	-0.1596
		-43.6442	0.00222	20.0416	-0.11398
		-43.118	-0.00457	23.6648	-0.20103
		-42.5587	-0.01421	25.5161	-0.2087
		-42.0852	-0.0069	29.1561	-0.1393
		-41.6178	-0.00736	32.7325	-0.11971
		-41.0838	-0.00287	36.3103	-0.18361
		-40.5443	-0.00393	38.1004	-0.16734
		-40.065	0.00761	41.8235	-0.18037
		-39.5735	0.00637	43.6368	-0.19762
		-39.095	-0.00846	47.2447	-0.0991
		-38.517	-0.00597	50.7651	-0.09221
		-38.035	-0.01959	54.2442	-0.1015
		-37.5541	-0.00204	57.7097	-0.10346
		-37.0239	-0.00753	61.1507	-0.12431
		-36.5249	-0.02025	62.8793	-0.11145
		-36.0724	0.0079	66.276	-0.14008
		-35.5758	-0.0042	67.9096	-0.13854
		-34.9882	-0.00316	71.2298	-0.06785
		-34.5023	0.01278	74.7974	-0.06474
		-34.0402	-0.0102	78.4607	-0.09616
		-33.5642	-0.01718	80.243	-0.09659
		-32.978	0.00541	83.7777	-0.06021
		-32.5006	-0.00273	87.1676	-0.06236
		-32.0077	-0.02198	90.4977	-0.08033
		-31.5251	-0.000601256	92.3519	-0.08736
		-30.9437	-0.00666	95.9282	-0.05923
		-30.4752	-0.03568	99.4592	-0.05387
		-30.0041	-0.01839	101.268	-0.06762
		-29.5516	-0.00362	104.888	-0.05588
		-28.9378	0.01641	108.523	-0.06126
		-28.4687	-0.00911	110.166	-0.07934
		-28.0098	-0.0354	113.693	-0.06996
		-27.4282	0.00198	117.426	-0.04218
		-26.9672	0.00396	121.046	-0.04032
		-26.4863	-0.01548	122.817	-0.06111
		-25.9585	-0.02414	126.148	-0.05008
		-25.441	0.01357	129.526	-0.05483
		-24.9636	0.01185	131.383	-0.04928
		-24.4944	-0.02819	134.972	-0.02732
		-24.0012	-0.00264	138.398	-0.04821
		-23.4679	-0.000926942	141.745	-0.04213
		-22.9168	-0.00823	145.249	-0.04529
		-22.4204	-0.02783	147.1	-0.0529
		-21.949	-0.02077	150.586	-0.0497
		-21.4712	0.000181232	152.283	-0.05003
		-20.9838	-0.01294	155.759	-0.03684
		-20.3904	0.00398	159.224	-0.03492
		-19.9378	-0.01228	162.54	-0.03079
		-19.3657	-0.02572	166.028	-0.0307
		-18.8973	-0.02372	167.887	-0.04208
		-18.4378	-0.0075	171.115	-0.03092
		-17.9444	-0.000174755	174.569	-0.03618
		-17.3606	-0.00651	178.301	-0.05337
		-16.8927	-0.00401	179.94	-0.04155
		-16.4437	-0.01104	183.248	-0.03692
		-15.857	-0.01494	186.524	-0.03629
		-15.3907	-0.02456	189.893	-0.03867
		-14.9228	-0.00736	193.483	-0.02069
		-14.3814	-0.00414	197.025	-0.0399
		-13.8626	-0.01838	198.737	-0.0484
		-13.3902	-0.00775	202.391	-0.01385
		-12.9148	-0.01263	205.559	-0.0257
		-12.3135	-0.01075	207.374	-0.02739
		-11.8556	-0.01235	210.958	-0.02406
		-11.3614	-0.00887	214.495	-0.01677
		-10.8989	0.00050736	218.125	-0.02703
		-10.306	-0.02442	219.986	-0.03857
		-9.85381	-0.02384	223.71	-0.00868
		-9.38431	-0.01596	227.173	-0.027
		-8.81971	-0.02172	228.892	-0.05376
		-8.33926	-0.01283	232.286	-0.03001
		-7.84298	0.00651	235.84	-0.01488
		-7.37472	-0.00648	239.376	-0.03286
		-6.8283	-0.02298	241.034	-0.01748
		-6.29335	-0.02205	244.153	-0.00896
		-5.81389	-0.02318	247.912	-0.03224
		-5.33544	-0.02331	251.505	-0.02082
		-4.80266	-0.01637	254.832	-0.04303
		-4.27256	-0.01583	256.363	-0.04484
		-3.8057	-0.0481	259.73	-0.02136
		-3.34602	-0.03324	263.49	-0.02443
		-2.81809	-0.02756	266.932	-0.05789
		-2.2562	-0.06383	268.45	-0.05567
		-1.79055	-0.14536	272.516	-0.00899
		-1.34002	-0.24213	275.724	-0.00228
		-0.76108	-0.38999	279.335	-0.02538
		-0.3029	-0.35447	281.169	-0.04214
		0.23434	0.1312	284.6	-0.01657
		0.75713	0.40939	288.152	-0.00778
		1.22556	0.26126	291.84	-0.02686
		1.73988	0.13357	293.574	-0.02151
		2.26174	0.06175	296.686	0.000666493
		2.73759	0.01879	300.859	-0.06436
		3.22305	-0.00189	302.304	-0.07898
		3.7194	0.00376	305.538	-0.00732
		4.31095	0.01704	309.257	-0.02048
		4.78182	0.0089	312.625	-0.02289
		5.24129	-0.014	314.062	-0.01091
		5.7691	-0.01724	318.168	-0.0216
		6.29704	0.00117	321.044	-0.01286
		6.79153	-0.00847	323.096	-0.02154
		7.27853	0.03298	326.493	-0.01788
		7.73483	0.09577	329.802	-0.0045
		8.32143	0.08669	333.368	-0.01272
		8.78467	0.04528	336.457	-0.02291
		9.23876	0.02109	339.838	-0.04202
		9.82193	0.00735	341.733	-0.02526
		10.281	0.03141	344.928	0.00183
		10.7467	0.0367	348.626	-0.01903
		11.3335	0.00511	351.832	-0.0277
		11.8095	-0.000757808	354.777	-0.016
		12.2952	0.00492	356.741	-0.01339
		12.7773	0.01951	360.243	-0.0132
		13.349	0.02518	363.696	-0.00888
		13.8374	0.00879	367.345	-0.00767
		14.3045	-0.00556	370.739	-0.02643
		14.7741	0.01112	372.399	-0.03528
		15.3655	0.01594	375.499	-0.02373
		15.8319	0.01447	379.566	-0.0398
		16.3159	0.01652	381.058	-0.03702
		16.8028	0.01659	384.683	-0.01114
		17.2827	0.0196	388.132	-0.00998
		17.8822	0.00249	391.278	-0.00795
		18.3491	0.00168	394.908	-0.00958
		18.8205	-0.00134	398.56	-0.02302
		19.3067	-0.00107	400.414	-0.02821
		19.9074	0.02864	403.273	-0.023
		20.3618	0.02997	406.677	-0.01667
		20.8264	0.01216	408.253	-0.00933
		21.4111	0.01011	411.858	-0.01147
		21.8968	0.01727	415.586	-0.01811
		22.3731	0.00946	417.285	-0.01154
		22.8519	0.01646	421.608	-0.02715
		23.3285	0.02604	424.327	-0.01187
		23.8608	0.00176	426.501	-0.00212
		24.4022	0.01308	430.369	-0.01441
		24.8787	0.0123	433.223	0.02966
		25.3653	0.00465	434.858	-0.00524
		25.8392	0.00809	435.566	0.02542
		26.3787	0.00432	435.798	0.0223
		26.9256	0.01702	436.568	-0.07102
		27.397	0.01511
		27.8606	0.0086
		28.335	0.00573
		28.9292	0.0169
		29.378	0.00838
		29.8495	0.01094
		30.4271	0.0173
		30.9249	0.01117
		31.4042	0.00352
		31.8803	0.0076
		32.4654	0.01613
		32.9307	-0.00506
		33.4017	0.00938
		33.8622	0.0133
		34.4668	0.00362
		34.9381	0.00213
		35.4332	0.01009
		35.9427	0.03038
		36.4004	0.00617
		36.9769	0.00155
		37.4626	0.01306
		37.9356	0.0158
		38.3888	0.01753
		38.9655	-0.00908
		39.4445	0.01189
		39.9091	0.0124
		40.5082	0.00775
		40.9785	0.01364
		41.4813	0.00599
		41.9335	0.00546
		42.5141	0.01387
		43.0052	0.00372
		43.4595	-0.01045
		43.9916	0.01688
		44.5121	0.00186
		44.9831	0.00257
		45.4724	0.01769
		45.9475	-0.00739
		46.5279	-0.00184
		47.0142	0.01304
		47.4898	0.01966
		47.9621	0.00279
		48.5534	0.00638
		49.0303	0.00157
		49.4928	-0.01122
		49.9785	0.00885
		50.4522	0.00674
		51.0524	0.01516
		51.5266	0.01632
		51.9989	0.00325
		52.5203	-0.0106
		52.9951	-0.00774
		53.5399	-0.00589
		54.0281	0.00247
		54.4907	0.00733
		55.0961	0.00396
		55.5698	0.01452
		56.0422	0.01527
		56.4978	-0.00458
		57.0857	0.00517
		57.5479	0.01151
		58.0017	-0.00407
		58.5963	-0.00916
		59.0453	-0.00095489
		59.5288	0.01316
		60.1262	0.0052
		60.5645	0.01395
		61.0737	-0.0014
		61.5151	-0.021
		62.0892	0.00552
		62.5778	0.00735
		63.0567	0.00641
		63.5757	-0.00108
		64.0682	-0.00673
		64.5674	0.01069
		65.05	0.01441
		65.5461	-0.004
		66.1122	0.00531
		66.5611	0.00779
		67.0362	-0.0143
		67.6286	0.00741
		68.0863	0.01818
		68.5502	0.000977552
		69.0536	0.00602
		69.6432	-0.00072126
		70.1206	0.00615
		70.5688	0.000805595
		71.0245	-0.01373
		71.6343	0.01151
		72.0911	-0.000579533
		72.5816	-0.00395
		73.082	-0.00455
		73.6387	0.0047
		74.0784	0.00664
		74.5787	-0.00804
		75.0745	0.00124
		75.6472	0.01119
		76.1394	0.00401
		76.579	-0.01479
		77.0714	-0.0012
		77.6197	0.01034
		78.1422	-0.00623
		78.6057	-0.01591
		79.11	-0.00155
		79.6553	0.01317
		80.1684	0.01349
		80.6247	0.00104
		81.1192	-0.01024
		81.662	-0.00314
		82.1431	-0.000165803
		82.6126	0.000254517
		83.15	0.01052
		83.6902	-0.00752
		84.1747	0.000734369
		84.6366	0.00322
		85.1163	-0.00452
		85.6788	0.00794
		86.1529	-0.00409
		86.6396	0.00177
		87.1163	0.00809
		87.7197	-0.02232
		88.1754	-0.0042
		88.632	0.02953
		89.2246	0.00855
		89.6871	-0.0119
		90.1451	-0.00651
		90.6261	-0.00558
		91.1826	0.00928
		91.6971	0.01312
		92.1696	-0.01485
		92.6259	-0.01819
		93.1848	0.00797
		93.666	0.01979
		94.1126	-0.00493
		94.7138	0.01561
		95.1783	0.0103
		95.6612	-0.01568
		96.135	0.000623404
		96.6333	0.00966

## Sheet: Figure_1g
	Control		Sensor paste
	Cell viability (%)	Standard deviation	Cell viability (%)	Standard deviation
Day 1	100	4.66569	103.373	6.73407
Day 2	100	4.77322	96.5733	8.50906
Day 3	100	6.73476	96.0573	7.41889

## Sheet: Figure_1h
	Ref 21: [Co/Cu]50 flakes with PMMA	Ref 22: [Co/Cu]50 flakes with PECH	Ref 24: [Py/Cu]50 flakes with PSBS	Ref 25: [Co/Cu]30 flakes with PECH	Ref 27: FeCoNi/Cu nanowire with PDMS	Ref 28: [Ta/Py] flakes with PSBS	Ref 29: NiFe nanowire with PDMS	Ref 30: NiFe particles with PDMS	Ref 31: Bi particles with Butylmethacrylate	Ref 40: Fe particles with Hexadecylamine	Ref 23: FeCo particles with Hexadecylamine	Ref 26: [Co/Cu]50 flakes with PECH	Ref 26: NiCo particles with PECH	This Work
Large scale fabrication	No	No	No	Yes	No	No	No	No	No	No	No	No	No	Yes
MR at 10 mT (%)	0.3	0.7	1.5	0.2	0.25	0.1	0.03	1	0.2	0.01	0.1	1.4	0.33	1.7
Recyclable	No	No	No	No	No	No	No	No	No	No	No	Yes	Yes	Yes
Biodegradable	No	No	No	No	No	No	No	No	No	No	No	No	No	Yes
Biocompatible	No	No	No	No	No	No	No	No	No	No	No	No	No	Yes
Green fabrication	No	No	No	Yes	No	No	No	No	Yes	No	No	No	No	Yes

## Sheet: Figure_2c
Time (days)	MR (%)
	Ecoflex	Beeswax	Cellulose acetate
1	3.09	3.07	3.03
2	3.03	3.05	2.82
3	3.05	3.07	2.15
4	3.07	3.06
5	3.12	3.05
6	3.1	3.01
7	3.09	3.02
10	3.07	3
15	3.03	3.01
30	3.02	2.99
60	3.05	2.71
90	3.02

## Sheet: Figure_2d
	Magnetoresistance (%)	Sensitivity (T-1)
Egg White	2.94	3.55
Alginate	3.06	3.86
Starch	3	3.54

## Sheet: Figure_2e
	Magnetoresistance (%)	Sensitivity (T-1)
Leaf	3	3.45
Tomato	2.94	3.3
Daisy	2.92	3.23

## Sheet: Figure_3a
Voltage (V)	Current (A)
-15	-0.05719
-14.9399	-0.05676
-14.8798	-0.05636
-14.8196	-0.05603
-14.7595	-0.05559
-14.6994	-0.05516
-14.6393	-0.05474
-14.5792	-0.05437
-14.519	-0.05396
-14.4589	-0.05354
-14.3988	-0.05311
-14.3387	-0.05276
-14.2786	-0.05235
-14.2184	-0.05194
-14.1583	-0.05152
-14.0982	-0.05114
-14.0381	-0.05074
-13.978	-0.05036
-13.9178	-0.04999
-13.8577	-0.04961
-13.7976	-0.04922
-13.7375	-0.04885
-13.6774	-0.04848
-13.6172	-0.0481
-13.5571	-0.04773
-13.497	-0.04736
-13.4369	-0.04699
-13.3768	-0.04662
-13.3166	-0.04626
-13.2565	-0.0459
-13.1964	-0.04553
-13.1363	-0.04524
-13.0762	-0.04492
-13.016	-0.04457
-12.9559	-0.04423
-12.8958	-0.04389
-12.8357	-0.04354
-12.7756	-0.0432
-12.7154	-0.04286
-12.6553	-0.04252
-12.5952	-0.04217
-12.5351	-0.04183
-12.4749	-0.04149
-12.4148	-0.04116
-12.3547	-0.04083
-12.2946	-0.0405
-12.2345	-0.04017
-12.1743	-0.03984
-12.1142	-0.03951
-12.0541	-0.03918
-11.994	-0.03885
-11.9339	-0.03853
-11.8737	-0.03821
-11.8136	-0.03789
-11.7535	-0.03757
-11.6934	-0.03726
-11.6333	-0.03695
-11.5731	-0.03663
-11.513	-0.03632
-11.4529	-0.03602
-11.3928	-0.03572
-11.3327	-0.0354
-11.2725	-0.0351
-11.2124	-0.03479
-11.1523	-0.03448
-11.0922	-0.03419
-11.0321	-0.03389
-10.9719	-0.03359
-10.9118	-0.03329
-10.8517	-0.033
-10.7916	-0.0327
-10.7315	-0.03241
-10.6713	-0.03211
-10.6112	-0.03182
-10.5511	-0.03154
-10.491	-0.03126
-10.4309	-0.03097
-10.3707	-0.03069
-10.3106	-0.03041
-10.2505	-0.03013
-10.1904	-0.02985
-10.1303	-0.02957
-10.0701	-0.02929
-10.01	-0.02901
-9.9499	-0.02874
-9.8898	-0.02847
-9.8297	-0.0282
-9.76951	-0.02793
-9.7094	-0.02766
-9.6493	-0.0274
-9.5892	-0.02713
-9.5291	-0.02687
-9.4689	-0.02661
-9.4088	-0.02635
-9.3487	-0.02609
-9.2886	-0.02582
-9.2285	-0.02556
-9.1683	-0.0253
-9.1082	-0.02504
-9.0481	-0.02478
-8.988	-0.02453
-8.9279	-0.02427
-8.8677	-0.02402
-8.8076	-0.02378
-8.7475	-0.02353
-8.6874	-0.02329
-8.6273	-0.02304
-8.5671	-0.02281
-8.507	-0.02255
-8.4469	-0.02231
-8.3868	-0.02207
-8.3267	-0.02184
-8.2665	-0.0216
-8.2064	-0.02137
-8.1463	-0.02114
-8.0862	-0.02091
-8.0261	-0.02068
-7.9659	-0.02045
-7.9058	-0.02022
-7.8457	-0.01999
-7.7856	-0.01977
-7.7255	-0.01954
-7.6653	-0.01932
-7.6052	-0.01909
-7.5451	-0.01887
-7.485	-0.01865
-7.4248	-0.01843
-7.3647	-0.01822
-7.3046	-0.01801
-7.2445	-0.01779
-7.1844	-0.01758
-7.1242	-0.01737
-7.0641	-0.01716
-7.004	-0.01695
-6.9439	-0.01675
-6.8838	-0.01654
-6.8236	-0.01634
-6.7635	-0.01614
-6.7034	-0.01594
-6.6433	-0.01573
-6.5832	-0.01553
-6.523	-0.01533
-6.4629	-0.01514
-6.4028	-0.01494
-6.3427	-0.01474
-6.2826	-0.01454
-6.2224	-0.01436
-6.1623	-0.01417
-6.10221	-0.01398
-6.0421	-0.01379
-5.98201	-0.0136
-5.9218	-0.01342
-5.8617	-0.01323
-5.8016	-0.01305
-5.7415	-0.01286
-5.6814	-0.01268
-5.6212	-0.0125
-5.5611	-0.01232
-5.501	-0.01215
-5.4409	-0.01197
-5.3808	-0.01179
-5.3206	-0.01162
-5.2605	-0.01144
-5.2004	-0.01127
-5.1403	-0.0111
-5.0802	-0.01093
-5.02	-0.01076
-4.9599	-0.01059
-4.8998	-0.01043
-4.8397	-0.01026
-4.7796	-0.0101
-4.7194	-0.00993
-4.65931	-0.00977
-4.5992	-0.00961
-4.5391	-0.00945
-4.47901	-0.00929
-4.4188	-0.00913
-4.3587	-0.00898
-4.2986	-0.00882
-4.2385	-0.00867
-4.1784	-0.00851
-4.1182	-0.00836
-4.0581	-0.0082
-3.998	-0.00805
-3.9379	-0.0079
-3.8778	-0.00775
-3.8176	-0.0076
-3.7575	-0.00745
-3.6974	-0.00731
-3.6373	-0.00716
-3.5772	-0.00702
-3.517	-0.00688
-3.4569	-0.00673
-3.3968	-0.0066
-3.3367	-0.00646
-3.2766	-0.00632
-3.2164	-0.00618
-3.1563	-0.00604
-3.0962	-0.00591
-3.0361	-0.00577
-2.976	-0.00564
-2.9158	-0.0055
-2.8557	-0.00537
-2.7956	-0.00524
-2.7355	-0.00511
-2.6754	-0.00498
-2.6152	-0.00485
-2.5551	-0.00472
-2.495	-0.0046
-2.4349	-0.00447
-2.3747	-0.00434
-2.3146	-0.00422
-2.2545	-0.0041
-2.1944	-0.00397
-2.1343	-0.00385
-2.07415	-0.00373
-2.01403	-0.00361
-1.95391	-0.00349
-1.89379	-0.00337
-1.83367	-0.00325
-1.77355	-0.00314
-1.71343	-0.00302
-1.65331	-0.0029
-1.59319	-0.00279
-1.53307	-0.00268
-1.47295	-0.00256
-1.41283	-0.00245
-1.35271	-0.00234
-1.29259	-0.00223
-1.23246	-0.00212
-1.17234	-0.00201
-1.11222	-0.0019
-1.0521	-0.0018
-0.99198	-0.00169
-0.93186	-0.00158
-0.87174	-0.00148
-0.81162	-0.00137
-0.7515	-0.00127
-0.69138	-0.00116
-0.63126	-0.00106
-0.57114	-0.000956641
-0.51102	-0.000854541
-0.4509	-0.000752578
-0.39078	-0.000651328
-0.33066	-0.000550456
-0.27054	-0.000449869
-0.21042	-0.000349544
-0.1503	-0.000249494
-0.09018	-0.000149587
-0.03006	-4.98076e-05
0.03006	4.98253e-05
0.09018	0.000149575
0.1503	0.000249239
0.21042	0.00034904
0.27054	0.000449131
0.33066	0.000549463
0.39078	0.000649967
0.4509	0.000750818
0.51102	0.000852228
0.57114	0.000953973
0.63126	0.00106
0.69138	0.00116
0.7515	0.00126
0.81162	0.00137
0.87174	0.00147
0.93186	0.00157
0.99198	0.00168
1.0521	0.00178
1.11222	0.00189
1.17234	0.002
1.23246	0.0021
1.29259	0.00221
1.35271	0.00232
1.41283	0.00243
1.47295	0.00254
1.53307	0.00265
1.59319	0.00276
1.65331	0.00288
1.71343	0.00299
1.77355	0.0031
1.83367	0.00322
1.89379	0.00333
1.95391	0.00345
2.01403	0.00357
2.07415	0.00369
2.1343	0.0038
2.1944	0.00392
2.2545	0.00404
2.3146	0.00416
2.3747	0.00428
2.4349	0.00441
2.495	0.00453
2.5551	0.00465
2.6152	0.00478
2.6754	0.0049
2.7355	0.00503
2.7956	0.00516
2.8557	0.00529
2.9158	0.00542
2.976	0.00555
3.0361	0.00568
3.0962	0.00581
3.1563	0.00594
3.2164	0.00608
3.2766	0.00621
3.3367	0.00635
3.3968	0.00648
3.4569	0.00662
3.517	0.00676
3.5772	0.0069
3.6373	0.00704
3.6974	0.00718
3.7575	0.00732
3.8176	0.00746
3.8778	0.00761
3.9379	0.00775
3.998	0.0079
4.0581	0.00805
4.1182	0.00819
4.1784	0.00834
4.2385	0.00849
4.2986	0.00865
4.3587	0.0088
4.4188	0.00895
4.479	0.00911
4.5391	0.00926
4.5992	0.00942
4.6593	0.00957
4.71939	0.00973
4.7796	0.00989
4.8397	0.01005
4.8998	0.01021
4.9599	0.01038
5.02	0.01054
5.0802	0.01071
5.1403	0.01087
5.2004	0.01104
5.2605	0.01121
5.3206	0.01138
5.3808	0.01155
5.4409	0.01172
5.501	0.0119
5.5611	0.01207
5.6212	0.01225
5.6814	0.01242
5.74149	0.0126
5.8016	0.01278
5.8617	0.01296
5.9218	0.01314
5.982	0.01333
6.0421	0.01351
6.1022	0.0137
6.1623	0.01388
6.22239	0.01407
6.2826	0.01426
6.3427	0.01446
6.4028	0.01465
6.4629	0.01485
6.523	0.01504
6.5832	0.01524
6.6433	0.01543
6.7034	0.01563
6.7635	0.01583
6.8236	0.01603
6.8838	0.01624
6.9439	0.01645
7.004	0.01665
7.0641	0.01686
7.1242	0.01707
7.1844	0.01728
7.24449	0.0175
7.3046	0.01771
7.3647	0.01793
7.4248	0.01814
7.485	0.01836
7.5451	0.01859
7.6052	0.01881
7.6653	0.01902
7.7255	0.01925
7.7856	0.01948
7.8457	0.0197
7.9058	0.01993
7.9659	0.02018
8.0261	0.02041
8.0862	0.02065
8.1463	0.02089
8.2064	0.02112
8.2665	0.02137
8.3267	0.02162
8.3868	0.02186
8.4469	0.02211
8.507	0.02235
8.5671	0.02262
8.6273	0.02286
8.6874	0.02311
8.7475	0.02336
8.8076	0.02361
8.8677	0.02387
8.9279	0.02412
8.988	0.02438
9.0481	0.02464
9.1082	0.0249
9.1683	0.02516
9.2285	0.02542
9.2886	0.02569
9.3487	0.02596
9.4088	0.02623
9.4689	0.0265
9.5291	0.02677
9.5892	0.02704
9.6493	0.02732
9.7094	0.02759
9.7695	0.02786
9.8297	0.02814
9.8898	0.02842
9.9499	0.0287
10.01	0.02898
10.0701	0.02927
10.1303	0.02955
10.1904	0.02983
10.2505	0.03012
10.3106	0.0304
10.3707	0.03069
10.4309	0.03099
10.491	0.03129
10.5511	0.03158
10.6112	0.03187
10.6713	0.03219
10.7315	0.03248
10.7916	0.03279
10.8517	0.03308
10.9118	0.03338
10.9719	0.0337
11.0321	0.03402
11.0922	0.03434
11.1523	0.03465
11.2124	0.03495
11.2725	0.03526
11.3327	0.03557
11.3928	0.03588
11.4529	0.0362
11.513	0.03652
11.5731	0.03684
11.6333	0.03717
11.6934	0.0375
11.7535	0.03783
11.8136	0.03812
11.8737	0.03845
11.9339	0.03878
11.994	0.03909
12.0541	0.03944
12.1142	0.03979
12.1743	0.04014
12.2345	0.04049
12.2946	0.04084
12.3547	0.04121
12.4148	0.04159
12.4749	0.04194
12.5351	0.0423
12.5952	0.04264
12.6553	0.04301
12.7154	0.04336
12.7756	0.04368
12.8357	0.04407
12.8958	0.04444
12.9559	0.04481
13.016	0.04518
13.0762	0.04556
13.1363	0.04593
13.1964	0.04632
13.2565	0.04667
13.3166	0.04703
13.3768	0.0474
13.4369	0.0478
13.497	0.04819
13.5571	0.04859
13.6172	0.04897
13.6774	0.04937
13.7375	0.04976
13.7976	0.05018
13.8577	0.05059
13.9178	0.05097
13.978	0.05135
14.0381	0.05177
14.0982	0.05219
14.1583	0.05259
14.2184	0.05294
14.2786	0.05333
14.3387	0.05374
14.3988	0.05412
14.4589	0.05453
14.519	0.05492
14.5792	0.05538
14.6393	0.05579
14.6994	0.05619
14.7595	0.05657
14.8196	0.05697
14.8798	0.05736
14.9399	0.05775
15	0.05815

## Sheet: Figure_3b
Temperature (℃)	Resistance (Ω)
97.4947	344.945
97.3235	344.954
97.4205	344.809
97.2634	344.539
97.3751	344.633
97.4018	344.528
97.2742	344.608
97.3564	344.684
97.3657	344.709
97.2304	344.877
96.8899	344.72
96.9783	344.726
97.1109	344.751
97.1453	344.797
97.1655	344.773
96.8532	345.054
96.7535	344.954
96.8334	345.116
97.0112	345.243
96.9176	345.265
96.724	345.35
96.8335	345.62
96.7219	345.387
96.6688	345.507
96.5949	345.214
96.3787	345.705
96.4715	345.708
96.5257	345.605
96.2955	345.717
96.3074	345.479
96.4559	345.615
96.3539	345.979
96.2473	345.845
96.0008	345.876
96.1052	346.029
96.1762	346.006
95.9511	346.026
95.9443	346.145
95.9188	346.114
95.9308	346.17
95.9116	346.224
96.0337	345.991
95.8939	345.827
96.0205	346.06
95.8787	346.399
95.7906	346.335
95.9171	346.502
95.7466	346.617
95.7105	346.4
95.6914	346.522
95.6173	346.61
95.5269	346.63
95.4177	346.569
95.4229	346.402
95.398	346.466
95.351	346.456
95.3053	346.41
95.3401	346.384
95.4396	346.268
95.2105	346.182
95.0333	346.184
95.2404	346.414
94.9049	346.3
95.0617	346.151
95.0157	346.576
94.8531	346.584
94.9699	346.618
95.0603	346.638
94.9549	346.483
94.7535	346.463
94.834	346.538
94.9691	346.459
94.7625	346.577
94.6635	346.609
94.4754	346.657
94.6147	346.581
94.6214	346.637
94.3136	346.816
94.4925	346.792
94.6637	347.019
94.2012	347.215
94.2539	346.947
94.4888	347.29
94.1015	347.124
94.1371	347.358
94.1398	347.466
94.1665	347.346
94.1958	347.364
93.925	347.659
94.1322	347.679
94.0285	347.57
94.0687	347.522
94.0143	347.588
94.0082	347.865
93.8438	347.801
93.6454	347.696
93.9893	347.861
93.8741	348.087
93.8183	348.22
93.8208	348.157
93.7656	348.135
93.6636	348.185
93.648	348.439
93.5061	348.628
93.4523	348.785
93.5479	348.732
93.4039	348.861
93.5812	348.974
93.276	349.024
93.4022	349.126
93.4278	349.284
93.2228	349.307
93.0743	349.699
93.0557	349.623
92.9342	349.727
92.9521	349.862
92.7605	349.95
93.0513	350.075
92.9108	350.214
92.6646	350.443
92.9915	350.455
92.9228	350.392
92.7104	350.472
92.7464	350.776
92.8219	350.651
92.8049	350.713
92.5027	351.014
92.5897	350.95
92.4978	350.951
92.4714	351.042
92.4883	351.029
92.5874	351.095
92.5908	350.928
92.4653	350.871
92.3906	351.054
92.145	351.021
92.2152	351.215
92.0358	351.402
92.3561	351.545
92.1881	351.662
92.0806	351.642
92.1778	351.721
92.1042	351.781
92.0948	351.767
91.9284	351.911
91.9348	352.123
91.7261	351.849
91.8251	352.099
91.7553	352.092
91.6925	351.876
91.7929	351.907
91.5162	352.131
91.7285	352.141
91.7221	352.238
91.6663	352.092
91.4535	352.131
91.3715	352.252
91.3215	352.29
91.3037	352.377
91.356	352.28
91.3764	352.58
91.2206	352.642
91.1544	352.698
91.2748	352.836
91.2875	352.762
91.2559	352.779
91.2758	352.625
91.0152	352.806
91.0155	352.763
91.0023	352.848
90.7883	353.271
91.0551	353.596
90.8863	353.257
90.8657	353.411
90.6714	353.315
90.7455	353.476
90.6773	353.964
90.7433	353.767
90.6848	353.829
90.7646	353.651
90.5228	353.767
90.3714	354.193
90.4551	354.187
90.2806	354.251
90.3878	354.422
90.3465	354.421
90.4747	354.612
90.2771	354.748
90.29	354.949
90.3207	354.982
90.0343	355.073
90.2046	354.861
90.3237	355.009
90.1848	355.273
90.1246	355.312
90.0902	355.504
89.8645	355.246
90.061	355.425
90.018	355.623
89.9929	355.796
89.8348	355.708
89.7421	355.804
89.5735	356.152
89.7734	356.078
89.7118	356.084
89.6071	356.031
89.4417	356.104
89.4592	355.902
89.8118	355.869
89.4796	355.967
89.5487	356.224
89.5532	356.172
89.5614	356.162
89.3005	356.164
89.1082	356.335
89.2298	356.32
89.2184	356.208
89.203	356.348
89.0268	356.332
89.1237	356.386
89.0003	356.576
88.9434	356.765
88.9216	356.661
88.9488	356.809
88.7576	357.103
88.7919	357.04
88.8227	357.076
88.6125	357.106
88.749	357.033
88.7313	357.151
88.6596	356.859
88.7408	356.971
88.7035	357.155
88.8099	357.325
88.584	357.435
88.4328	357.682
88.4322	357.616
88.4727	357.498
88.3574	357.541
88.467	357.637
88.5776	357.616
88.2805	357.919
88.2563	357.954
88.2892	358.105
88.124	358.144
88.2692	358.359
88.2324	358.289
88.1103	358.285
88.0938	358.692
87.8813	358.752
87.8231	358.709
87.9311	358.883
87.8489	358.95
87.9828	358.914
87.9159	359.302
87.8003	359.298
87.7127	359.309
87.7988	359.265
87.5799	359.347
87.6863	359.129
87.6734	359.295
87.5019	359.382
87.699	359.511
87.5313	359.612
87.6283	359.759
87.4754	359.747
87.3745	359.854
87.2976	359.858
87.1488	359.653
87.1367	359.981
87.2777	359.98
87.0477	359.927
87.3118	360.073
87.188	360.319
87.149	360.107
87.0674	360.008
86.9518	360.433
86.9171	360.37
86.9068	360.166
86.9308	360.421
86.9136	360.623
86.8503	360.676
86.782	360.624
86.7635	360.623
86.6903	360.781
86.5471	360.793
86.7306	360.768
86.7161	361.002
86.5817	360.932
86.4908	360.905
86.4233	360.966
86.4841	360.916
86.2829	360.847
86.4101	361.105
86.3767	361.4
86.2562	361.323
86.4132	361.557
86.1163	361.507
86.2255	361.692
86.1388	361.695
86.2002	361.527
86.0098	361.203
86.0559	361.519
86.157	361.528
85.9978	361.568
85.8035	361.665
85.8358	361.583
85.9159	361.723
85.9286	361.824
85.7638	361.818
85.6482	362.065
85.6708	361.906
85.5108	361.867
85.5322	361.896
85.6502	362.164
85.4723	362.436
85.4287	362.416
85.6528	362.665
85.3855	362.698
85.3229	362.678
85.3207	362.744
85.4143	362.794
85.2611	362.847
85.202	362.948
85.1894	362.953
85.2861	363.021
85.1132	363.317
85.1041	363.052
85.0153	363.169
85.0006	363.419
84.8994	363.609
84.7067	363.495
84.9347	363.486
84.9698	363.47
84.9291	363.561
85.025	363.708
84.8281	363.698
84.651	363.815
84.6581	363.668
84.5429	363.788
84.6488	363.875
84.4939	364.021
84.4785	364.148
84.4677	364.064
84.4638	364.41
84.5074	364.315
84.4728	364.375
84.3632	364.271
84.4518	364.363
84.3199	364.541
84.3305	364.87
84.2391	364.839
84.3038	364.848
84.1643	364.821
84.1017	364.69
83.9924	364.665
84.1526	364.799
84.0218	364.713
84.0084	364.788
83.9411	364.632
83.9125	365.028
83.8171	364.987
83.7987	364.792
83.8592	365.039
83.6791	365.094
83.6767	365.119
83.489	365.344
83.658	365.393
83.6993	365.517
83.4177	365.733
83.4068	365.684
83.3924	365.782
83.3552	365.969
83.13	366.096
83.4067	365.936
83.2773	366.151
83.3093	365.978
83.1586	365.92
83.2462	366.147
82.9923	366.185
82.9875	366.366
83.0002	366.359
83.013	366.301
82.8423	366.586
82.9534	366.328
82.9695	366.585
82.9137	366.857
82.8876	366.861
82.7887	366.899
82.7221	366.992
82.5213	366.864
82.7453	366.968
82.5317	366.846
82.5512	367.139
82.6101	367.234
82.4619	367.387
82.5375	367.426
82.4989	367.239
82.5269	367.232
82.4397	367.457
82.3346	367.522
82.2832	367.585
82.2384	367.658
82.47	367.584
82.2338	367.632
82.122	367.693
82.0654	367.814
82.0551	367.908
81.8723	367.988
81.8964	367.98
81.9601	367.955
81.9009	368.253
81.9796	368.253
81.7749	368.291
81.7755	368.314
81.7874	368.365
81.7143	368.555
81.6836	368.716
81.7097	368.804
81.6318	368.964
81.4814	368.759
81.5869	368.939
81.4648	369.04
81.4131	369.196
81.4527	369.162
81.3983	369.18
81.2827	369.266
81.3727	369.363
81.3999	369.121
81.3205	369.214
81.3149	369.172
81.3155	369.105
80.9861	369.255
81.1262	369.312
81.0871	369.312
80.9915	369.675
80.9942	369.6
81.0215	369.704
80.8636	369.93
80.9128	370.184
80.8066	370.143
80.7481	370.042
80.8931	369.882
80.5665	369.912
80.5723	369.604
80.5421	369.903
80.6877	370.121
80.6125	370.103
80.6523	370.489
80.4755	370.386
80.3033	370.461
80.5258	370.632
80.5383	370.665
80.2875	370.441
80.2414	370.898
80.2019	370.926
80.0404	371.211
80.1038	371.222
80.0263	371.066
80.1052	371.398
79.9951	371.346
79.9187	371.376
79.9703	371.51
79.948	371.632
79.9775	371.64
79.7415	371.821
79.8342	371.776
79.8122	371.952
79.9031	371.852
79.7245	371.822
79.7283	371.953
79.5101	372.236
79.7096	372.232
79.5927	372.437
79.5239	372.419
79.4985	372.598
79.4239	372.53
79.5121	372.779
79.4315	372.581
79.3788	372.848
79.1624	372.781
79.0434	373.077
79.1193	373.004
79.136	372.978
79.2048	373.012
79.1158	373.119
79.1367	373.204
78.9896	373.099
78.9584	373.329
79.0636	373.266
78.8246	373.167
79.2622	373.387
78.9281	373.376
78.829	373.569
78.9718	373.59
78.8881	373.719
78.7453	373.816
78.6029	373.929
78.626	373.891
78.5627	373.872
78.5357	374.275
78.4598	374.424
78.4769	374.46
78.4607	374.878
78.4003	374.813
78.3608	374.908
78.3775	374.782
78.4315	374.952
78.1625	374.967
78.2537	375.212
78.1516	375.104
78.2067	375.07
78.1647	375.118
78.239	375.158
78.1147	375.568
78.0635	375.545
78.0692	375.718
77.866	375.603
77.8876	375.778
77.8514	375.724
77.898	375.83
77.8084	375.895
77.6985	376.057
77.7699	376.157
77.4953	376.311
77.681	376.429
77.7771	376.463
77.561	376.615
77.6116	376.781
77.4601	376.784
77.443	376.784
77.525	376.954
77.4958	376.996
77.3541	377.219
77.2601	377.174
77.267	377.228
77.137	377.27
77.3019	377.546
77.1804	377.588
77.1072	377.729
77.0674	377.917
77.0411	377.805
76.9946	378.01
76.9009	378.05
76.8765	378.083
76.7298	378.3
76.956	378.31
76.9701	378.482
76.8413	378.545
76.7956	378.79
76.6126	379.074
76.6386	378.999
76.5528	378.92
76.5889	379.233
76.4725	379.006
76.6012	379.196
76.4914	379.283
76.4659	379.325
76.4196	379.334
76.2385	379.334
76.272	379.639
76.285	379.644
76.1446	379.677
76.2164	379.834
76.1805	379.976
76.1244	380.08
75.9816	380.223
75.9388	380.219
75.971	380.37
75.9302	380.391
75.9738	380.343
75.8706	380.525
75.7199	380.603
75.6503	380.578
75.8126	380.823
75.8263	380.835
75.6979	380.739
75.7282	380.883
75.7866	380.992
75.6338	381.243
75.5751	381.246
75.43	380.988
75.4488	381.218
75.4688	381.547
75.3322	381.615
75.3093	381.659
75.2404	381.494
75.2698	381.652
75.2369	381.874
75.3284	382.058
75.1545	381.762
74.9926	381.841
75.1977	381.949
75.1228	381.969
74.9465	381.714
75.0451	382.098
74.9536	381.932
74.8335	382.043
74.8371	382.257
74.8546	382.23
74.8518	382.302
74.821	382.379
74.7412	382.228
74.7356	382.355
74.7645	382.297
74.6733	382.346
74.6489	382.596
74.7573	382.41
74.3502	382.558
74.3898	382.609
74.446	383.068
74.4214	383.188
74.381	383.297
74.2547	383.158
74.1385	383.523
74.3197	383.549
74.2761	383.553
74.3316	383.773
74.1884	383.945
74.1948	383.828
74.0769	383.838
74.0996	383.865
73.9937	383.821
73.8876	383.946
73.9779	384.136
73.8306	384.304
73.9464	384.713
73.7931	384.479
73.8425	384.47
73.546	384.892
73.6265	384.802
73.7736	384.683
73.4978	384.961
73.4481	385.085
73.4576	385.212
73.6217	385.226
73.4138	385.634
73.5927	385.541
73.3982	385.846
73.128	385.83
73.3244	385.954
73.1912	386.207
73.0998	386.292
73.3002	386.288
73.2031	386.526
73.0686	386.634
73.002	386.625
72.9326	386.762
72.9199	386.726
72.9083	386.987
72.7987	386.953
72.848	387.071
72.7732	387.072
72.8351	387.327
72.8842	387.271
72.7014	387.316
72.7087	387.511
72.7819	387.745
72.6815	387.685
72.615	387.843
72.5496	387.956
72.4555	388.032
72.4931	388.13
72.3005	388.159
72.5548	388.171
72.2994	388.263
72.3697	388.617
72.213	388.766
72.3145	388.812
72.2401	389.021
72.1453	389.094
72.2702	389.272
72.0281	389.095
72.0107	389.137
71.8136	389.107
71.877	389.305
72.0056	389.567
71.983	389.502
72.0498	389.8
71.7661	389.961
71.7446	389.967
71.799	389.647
71.903	389.798
71.7147	389.935
71.5919	390.109
71.724	390.12
71.5903	390.066
71.6694	390.404
71.7211	390.253
71.7406	390.523
71.4029	390.598
71.587	390.821
71.3868	390.615
71.3205	390.88
71.2661	390.8
71.3121	391.11
71.3166	390.898
71.3336	391.049
71.3149	391.388
71.1363	391.355
71.2684	391.57
70.9518	391.771
70.9703	391.917
70.9367	391.898
70.9079	392.006
71.0079	392.265
71.0048	392.215
70.8041	392.578
70.8515	392.421
70.753	392.596
70.8347	392.582
70.7595	392.634
70.5382	392.539
70.6169	392.971
70.5076	393.194
70.5066	393.196
70.3987	393.062
70.504	393.488
70.4498	393.754
70.3465	393.59
70.3004	393.884
70.2404	393.797
70.3265	394.238
70.2187	394.171
70.0652	394.359
70.0791	394.515
70.1321	394.581
70.3718	394.707
69.9779	394.595
69.9018	394.653
69.8935	394.895
69.9443	394.913
69.8326	394.8
69.7867	395.154
69.8581	394.95
69.6896	395.211
69.64	395.427
69.6364	395.626
69.7732	395.643
69.6296	395.649
69.4412	395.875
69.47	395.918
69.5295	395.873
69.511	396.173
69.2873	396.17
69.3704	396.501
69.2766	396.43
69.1849	396.724
69.1921	396.86
69.2305	396.705
69.2311	396.644
69.4106	396.797
69.2074	396.85
69.1218	397.13
69.0893	397.213
68.8172	397.485
68.939	397.433
69.0654	397.336
69.0372	397.61
68.748	397.473
68.8583	397.453
68.9164	397.648
68.7824	398.129
68.8073	398.167
68.6138	398.158
68.5849	398.067
68.6232	398.271
68.7958	398.369
68.7334	398.308
68.6735	398.495
68.5868	398.443
68.6321	398.967
68.5909	398.988
68.3641	399.141
68.3113	398.947
68.3923	399.135
68.558	399.326
68.4208	399.349
68.2883	399.318
68.2291	399.579
68.2237	399.352
68.2022	399.641
67.9777	399.717
68.0643	399.876
68.0166	399.864
68.0387	400.105
68.0241	400.044
67.8034	400.66
67.7073	400.837
67.6547	400.686
67.7159	400.634
67.6239	400.665
67.7692	400.908
67.6554	400.777
67.6865	400.876
67.6153	401.227
67.4758	401.47
67.476	401.558
67.4986	401.555
67.5201	401.716
67.3222	402.066
67.3651	402.245
67.3434	402.287
67.1814	402.319
66.9433	402.684
67.0915	402.532
67.1316	402.477
67.0963	402.962
67.2051	402.761
66.9216	403.053
67.0528	403.145
67.0359	403.216
66.8911	403.595
66.9308	403.561
66.9607	403.441
66.7542	403.47
66.71	403.473
66.5993	403.777
66.8739	403.764
66.5975	403.76
66.6026	403.741
66.7353	403.694
66.57	404.258
66.5452	404.26
66.4447	404.375
66.4808	404.349
66.5921	404.438
66.5033	404.595
66.2293	404.456
66.3568	404.61
66.2565	404.882
66.3468	404.903
66.1943	404.901
66.091	405.156
65.9527	405.295
66.1075	405.342
65.9182	405.428
65.9087	405.584
65.9738	405.717
65.9318	405.834
65.8119	405.887
65.749	405.9
65.8855	405.869
65.8597	406.148
65.6365	406.206
65.6097	406.172
65.5863	406.238
65.4899	406.56
65.5903	406.551
65.6041	406.436
65.5721	406.266
65.472	406.621
65.5111	406.71
65.1992	406.775
65.4945	406.907
65.355	407.003
65.1579	407.238
65.234	407.49
65.1603	407.489
65.1891	407.31
65.0919	407.564
65.0573	407.913
64.9464	408.063
64.9617	408.004
64.9073	408.04
64.9824	408.156
64.7804	408.376
64.5252	408.712
64.7182	408.665
64.7769	408.883
64.7612	408.97
64.7362	409.125
64.5234	409.15
64.736	409.191
64.6516	409.438
64.5245	409.447
64.394	409.501
64.6279	409.826
64.5522	409.937
64.4232	409.982
64.3064	410.089
64.3717	410.114
64.1886	410.261
64.1593	410.466
64.072	410.502
64.2244	410.383
64.1943	410.633
64.1575	410.471
64.0343	410.986
63.9255	410.819
64.0318	411.212
64.0281	411.193
64.0246	411.324
63.9311	411.325
63.7892	411.353
63.7554	411.431
63.7384	411.536
63.8571	411.812
63.6914	411.804
63.5887	412.057
63.4012	412.186
63.6055	412.076
63.5869	412.297
63.4698	412.432
63.3323	412.426
63.4462	412.605
63.4738	412.783
63.4781	412.916
63.3538	413.006
63.3589	412.794
63.2983	413.078
63.1529	413.033
63.2282	413.446
62.8647	413.397
63.1907	413.484
62.8555	413.762
63.0912	413.926
63.054	414.168
62.9589	414.135
62.7954	414.218
62.8819	414.282
63.0072	414.145
62.7001	414.259
62.7337	414.31
62.6901	414.495
62.6889	414.472
62.6853	414.394
62.5961	414.429
62.5151	414.546
62.4832	414.875
62.4955	414.994
62.3627	414.863
62.3568	414.909
62.5206	415.061
62.3865	415.162
62.2863	415.115
62.3398	415.389
62.2973	415.603
62.1353	415.726
62.495	415.804
62.1099	415.992
62.0238	415.978
62.0307	416.153
62.0037	416.211
61.9613	416.617
61.9475	416.523
61.9346	416.548
61.9657	416.611
61.6547	417.144
61.879	417.103
61.7958	417.169
61.6593	417.36
61.573	417.328
61.4853	417.535
61.6314	417.632
61.5734	417.88
61.406	418.063
61.5038	418.207
61.4739	418.189
61.4391	418.211
61.3669	418.037
61.437	418.159
61.2633	418.471
61.2575	418.587
61.2921	418.598
61.0693	418.608
61.2277	418.893
60.9435	418.809
60.8009	419.234
61.0831	419.438
61.022	419.617
60.927	419.565
60.9712	419.744
60.9881	419.965
61.0138	419.989
60.8109	420.086
60.8978	420.046
60.6553	420.087
60.7024	420.094
60.8124	420.25
60.4645	420.221
60.4441	420.588
60.5814	420.474
60.5991	420.899
60.3812	420.837
60.5001	421.139
60.356	421.212
60.5723	421.35
60.4107	421.306
60.1649	421.711
60.2048	421.619
60.0337	421.63
60.0905	421.575
60.122	421.848
60.2208	421.808
60.2405	421.893
60.2264	422.349
59.9845	422.456
60.1004	422.274
59.9422	422.461
59.7803	422.609
59.8927	422.625
59.7155	422.732
59.5815	422.798
59.6357	423.049
59.7169	423.104
59.6144	423.073
59.5665	423.355
59.7286	423.347
59.5378	423.587
59.4663	423.652
59.4427	423.841
59.4397	423.499
59.4014	423.537
59.3023	423.529
59.3011	423.736
59.281	423.984
59.2463	424.122
59.2552	424.197
59.0888	424.152
59.1166	424.255
59.0832	424.357
59.1529	424.547
59.0826	424.451
58.9345	424.694
58.8657	424.778
58.7584	424.727
58.9276	424.997
58.8971	425.115
58.8706	425.296
58.7801	425.357
58.6606	425.553
58.7652	425.558
58.6611	425.599
58.5444	425.451
58.5609	425.8
58.5049	425.795
58.4942	425.759
58.4111	425.798
58.3167	426.065
58.3797	426.102
58.6313	426.24
58.326	426.45
58.3355	426.477
58.1545	426.858
58.0848	427.08
58.0598	427.142
58.0761	427.309
58.0025	427.524
58.0296	427.624
58.1525	427.726
57.7117	427.809
57.9822	427.853
57.7963	428.279
57.75	428.072
57.7919	428.224
57.8494	428.419
57.6902	428.29
57.6944	428.33
57.6594	428.588
57.5465	428.76
57.5132	428.919
57.559	428.895
57.5172	428.881
57.4259	428.99
57.4805	429.261
57.4704	429.601
57.3653	429.34
57.3433	429.552
57.1341	429.525
57.2211	429.522
57.2743	429.562
57.1732	429.824
57.1285	430.019
56.9275	430.215
56.8775	430.22
56.9806	430.281
56.8612	430.462
56.9278	430.54
56.9592	430.645
56.7698	430.807
56.996	430.715
56.9071	430.995
56.6834	431.02
56.7898	431.321
56.8109	431.52
56.8057	431.51
56.629	431.587
56.5527	431.894
56.6832	431.833
56.6278	431.948
56.5365	431.982
56.3379	432.313
56.3398	432.578
56.4	432.747
56.2566	432.72
56.4125	432.619
56.3075	432.824
56.3578	432.766
56.2318	433.205
56.1382	433.082
55.9898	433.233
56.0699	433.319
56.1009	433.55
55.8597	433.742
55.8543	433.839
55.7981	434.056
55.8172	434.039
55.6704	434.005
55.9183	434.315
55.868	434.411
55.6731	434.363
55.7732	434.574
55.7783	434.475
55.6197	434.703
55.6302	434.992
55.5281	434.933
55.4381	435.096
55.3507	435.274
55.3821	435.13
55.385	435.153
55.2156	435.5
55.3488	435.683
55.2727	435.914
55.1635	436.09
55.2402	436.137
55.1418	436.385
55.1767	436.286
55.1218	436.349
55.1524	436.505
55.107	436.679
54.8962	436.619
54.8642	436.96
54.9117	436.899
54.7897	437.073
54.8758	437.335
54.7768	437.299
54.8291	437.63
54.7533	437.711
54.7601	437.865
54.5578	438.124
54.5892	438.159
54.6054	438.215
54.343	438.583
54.4602	438.407
54.3604	438.497
54.4333	438.854
54.3392	438.889
54.247	438.901
54.2367	438.952
54.3013	439.057
54.3237	439.372
54.1059	439.333
53.9561	439.405
54.0877	439.624
54.2197	439.772
53.9913	440.047
54.0755	439.974
54.0311	440.09
53.9153	440.369
53.976	440.384
53.7481	440.65
53.7653	440.692
53.726	440.648
53.6354	440.777
53.674	440.868
53.6345	440.868
53.6084	440.853
53.6356	441.427
53.6881	441.25
53.5096	441.413
53.574	441.671
53.3564	441.703
53.365	441.935
53.3704	442.148
53.3853	442.033
53.2933	442.237
53.3191	442.433
53.0187	442.386
53.0302	442.573
53.0824	442.655
53.1421	442.597
53.1617	442.766
53.0936	443.032
52.9578	443.223
52.9527	443.332
52.7741	443.448
53.1007	443.829
52.941	443.596
52.6428	443.725
52.7756	443.812
52.6966	443.792
52.8593	444.17
52.7217	444.304
52.5422	444.411
52.7057	444.35
52.5232	444.571
52.3885	444.826
52.3902	444.78
52.6001	444.955
52.3931	444.956
52.2704	444.98
52.2844	445.308
52.1812	445.455
52.1305	445.663
52.1828	445.81
51.9972	445.614
52.1418	445.987
52.1323	446.233
52.2113	446.289
52.1015	446.228
52.1304	446.347
51.811	446.501
52.0521	446.581
51.8343	446.512
51.7502	446.752
51.6769	446.934
51.8188	446.941
51.7587	447.068
51.6729	447.171
51.7132	447.532
51.6861	447.348
51.5794	447.642
51.6607	447.861
51.5579	447.948
51.6437	448.078
51.4223	448.227
51.3641	448.355
51.3511	448.482
51.2824	448.578
51.339	448.748
51.3576	448.859
51.1924	449.147
51.1672	449.248
51.2398	449.277
51.1043	449.458
51.2015	449.398
50.9981	449.478
51.0503	449.661
50.9203	449.833
50.8297	450.26
50.9444	450.085
50.7425	449.995
50.7288	450.396
50.9762	450.541
50.7945	450.537
50.5878	450.645
50.683	450.695
50.5841	450.921
50.4942	450.949
50.5148	451.076
50.5383	451.449
50.6015	451.325
50.4195	451.257
50.3237	451.421
50.3244	451.661
50.2227	451.787
50.3814	451.927
50.2395	451.764
50.1536	451.989
50.2656	452.226
50.177	452.34
50.0631	452.352
50.1399	452.517
49.9542	452.609
49.9557	452.681
50.0826	452.88
49.9244	453.168
49.9898	453.056
49.7439	453.206
49.7126	453.322
49.6927	453.393
49.7831	453.393
49.6942	453.607
49.7545	453.951
49.5744	454.014
49.4381	454.277
49.4195	454.421
49.4183	454.401
49.4575	454.535
49.3923	454.739
49.3875	454.656
49.4005	454.94
49.3034	455.003
49.2004	455.283
49.2775	455.32
49.2985	455.408
49.2136	455.575
49.1917	455.772
49.2538	455.779
49.1446	456.186
48.9494	456.089
49.001	456.285
49.0619	456.427
49.0929	456.517
48.8278	456.827
48.7499	456.888
48.8695	457.029
48.8141	456.893
48.9571	457.11
48.8377	457.301
48.4742	457.468
48.604	457.512
48.643	457.803
48.4353	457.956
48.4183	457.896
48.4319	458.203
48.3774	458.328
48.408	458.427
48.1828	458.682
48.39	458.757
48.266	459.009
48.2056	459.111
48.3231	459.215
48.113	459.371
48.1187	459.662
47.902	459.627
47.9784	459.681
47.9747	459.944
47.9203	460.179
47.7285	460.157
47.8309	460.341
47.7842	460.62
47.6522	460.794
47.9041	460.973
47.7282	461.166
47.5752	461.33
47.6532	461.447
47.5847	461.803
47.5658	461.657
47.4228	461.772
47.4163	461.995
47.5108	462.263
47.2771	462.183
47.4276	462.334
47.2863	462.606
47.2417	462.485
47.1577	462.797
47.3348	462.874
47.1371	463.119
47.0341	463.361
47.1228	463.369
47.0526	463.471
47.0121	463.532
46.9861	463.642
47.12	463.899
47.1319	464.195
46.8166	464.089
46.7896	464.146
46.8756	464.131
46.9772	464.624
46.7214	464.566
46.8032	464.708
46.8256	464.813
46.6779	464.934
46.7848	465.06
46.5878	465.207
46.5525	465.437
46.5139	465.357
46.5048	465.596
46.3529	465.787
46.4534	465.792
46.3318	465.805
46.374	465.999
46.3044	466.158
46.2747	466.446
46.3091	466.5
46.2101	466.656
46.1765	466.987
46.1897	466.938
46.0489	467.018
45.9752	467.104
46.0342	467.413
46.1739	467.567
46.0071	467.808
45.7379	467.972
45.874	468.21
45.9264	468.001
45.7338	468.186
45.7841	468.323
45.6494	468.495
45.6572	468.394
45.778	468.573
45.5529	469.004
45.5493	468.893
45.4182	468.985
45.4054	469.255
45.4302	469.152
45.2882	469.475
45.3079	469.62
45.2199	469.732
45.187	469.921
45.3105	470.105
45.1214	470.064
45.1051	470.089
45.0006	470.168
45.1292	470.432
45.0719	470.53
44.956	470.768
45.0771	470.691
44.9438	470.943
44.9573	470.921
44.9572	471.086
44.7422	471.101
44.7133	471.433
44.8202	471.167
44.75	471.348
44.6791	471.551
44.7016	471.783
44.6355	471.894
44.5596	471.931
44.4468	472.266
44.4557	472.367
44.3392	472.248
44.4519	472.81
44.3323	472.567
44.2334	472.679
44.3242	472.986
44.18	473.162
44.1693	473.225
44.2206	473.307
44.0336	473.385
44.2535	473.366
44.2538	473.632
43.9336	473.75
43.9556	473.47
44.0186	474.009
43.9509	473.932
43.9157	474.335
43.8275	474.646
43.7132	474.809
43.915	475.265
43.6236	475.274
43.7233	475.404
43.7352	475.511
43.4871	475.758
43.5266	475.566
43.7014	475.974
43.5964	476.228
43.5647	476.389
43.488	476.453
43.3905	476.437
43.4283	476.86
43.3368	476.922
43.114	477.006
43.1472	477.086
43.2314	476.924
43.2013	477.307
43.115	477.497
43.0851	477.759
43.1372	477.529
43.0241	477.95
43.0767	478.128
43.0235	478.155
42.9152	478.433
42.906	478.337
42.8657	478.396
42.7392	478.627
42.8228	478.85
42.8388	478.643
42.6653	479.103
42.789	479.327
42.6189	479.287
42.7289	479.371
42.433	479.813
42.4686	479.739
42.6132	479.906
42.3896	480.157
42.5639	480.262
42.4697	480.349
42.3581	480.472
42.1675	480.679
42.2119	480.887
42.076	481.092
42.0862	481.401
42.1223	481.532
42.1271	481.585
41.9811	481.678
41.9344	481.707
41.9772	481.923
41.9357	482.096
41.834	482.218
41.8062	482.388
41.8025	482.477
41.7191	483.171
41.7177	483.049
41.6766	483.04
41.6844	483.207
41.5466	483.43
41.6084	483.403
41.4959	483.528
41.42	483.881
41.5141	483.664
41.2591	483.873
41.375	484.187
41.4058	484.016
41.44	484.543
41.4487	484.401
41.38	484.744
41.3613	484.702
41.0744	485.124
41.2358	485.143
41.0192	485.306
41.1173	485.298
41.1017	485.482
40.9788	485.607
40.9001	485.801
40.9588	486.105
40.7481	485.951
40.7202	486.288
40.8956	486.432
40.8391	486.729
40.8216	486.779
40.7232	486.734
40.6193	486.936
40.7169	487.06
40.7023	487.216
40.5646	487.251
40.4582	487.206
40.2547	487.412
40.5303	487.56
40.4502	487.726
40.349	488.072
40.4801	487.989
40.2498	488.327
40.2427	488.486
40.0699	488.35
40.1033	488.694
40.1365	489.13
39.973	489.326
40.1235	489.461
39.9876	489.642
40.0262	489.83
39.9172	489.599
40.1037	490
39.9172	490.054
39.9085	490.306
39.7638	490.545
39.7256	490.577
39.6652	490.341
39.7331	490.807
39.6635	491.154
39.658	491.485
39.422	491.328
39.4082	491.701
39.4742	491.768
39.3948	491.828
39.5386	491.878
39.2776	491.989
39.3502	491.966
39.298	492.325
39.351	492.644
39.2276	492.437
39.2411	492.812
39.172	492.954
39.0922	493.016
39.0391	493.488
39.1306	493.184
39.0467	493.624
38.8924	493.576
39.0827	493.697
38.8862	493.787
38.8006	493.973
38.8866	493.988
38.8402	494.229
38.7398	494.367
38.6382	494.33
38.788	494.467
38.6445	494.56
38.6098	494.88
38.6326	494.872
38.5221	495.197
38.539	495.44
38.4565	495.794
38.443	495.477
38.4948	495.803
38.4355	495.945
38.358	496.202
38.3874	496.3
38.4336	496.375
38.3351	496.558
38.277	496.772
38.1246	496.785
38.0757	496.857
38.2453	496.71
37.9791	496.861
38.0115	497.249
37.8609	497.475
37.9085	497.794
37.8699	497.899
37.9197	498.105
37.9043	498.239
37.8004	498.443
37.7118	498.657
37.7692	498.71
37.7544	498.618
37.6781	499.234
37.5781	499.095
37.5508	499.312
37.5902	499.257
37.4442	499.462
37.4748	499.6
37.4617	499.797
37.4793	499.961
37.3451	500.168
37.3077	500.26
37.3233	500.627
37.3348	500.56
37.1296	500.486
36.9908	500.879
37.1188	501.085
36.9818	501.095
37.0355	501.37
36.9054	501.671
37.0256	501.932
37.0656	501.951
37.0454	501.949
36.9157	502.02
36.6587	502.215
36.79	502.54
36.8485	502.616
36.819	502.545
36.6586	502.988
36.6663	502.836
36.5561	503.242
36.6324	503.071
36.5146	503.301
36.4382	503.438
36.5009	503.685
36.5778	503.564
36.5097	503.941
36.3123	503.94
36.3411	504.469
36.4005	504.608
36.3163	504.512
36.2095	504.959
36.1332	504.942
36.1778	504.816
36.1123	504.836
36.1123	505.15
35.8636	505.4
36.0455	505.572
35.9285	505.508
35.9172	505.807
35.7876	506.06
35.8272	506.058
35.8136	506.21
35.8486	506.436
35.8239	506.863
35.7631	507.108
35.6241	507.133
35.5144	507.699
35.6563	507.594
35.6102	507.585
35.5665	507.594
35.4763	507.757
35.4599	508.087
35.3257	508.225
35.3518	508.576
35.4338	508.327
35.2949	508.523
35.2134	508.858
35.2921	508.942
35.1465	509.091
35.2177	508.767
35.0854	509.109
35.0405	509.34
35.0189	509.554
35.0809	509.949
35.0434	509.975
34.7685	510.236
34.8134	510.68
34.8377	510.524
34.8001	510.728
34.8345	510.858
34.7455	511.133
34.755	511.214
34.6105	511.306
34.568	511.958
34.4347	511.947
34.5788	512.139
34.4947	512.288
34.4276	512.645
34.3393	512.811
34.4568	512.79
34.4382	512.791
34.4556	513.044
34.2674	513.118
34.2191	513.298
34.3575	513.394
34.3232	513.649
34.0259	513.72
34.2357	513.83
34.039	514.074
34.0939	514.089
33.9319	514.442
33.8965	514.741
33.8775	514.9
33.9004	514.97
33.7669	515.287
33.6968	515.375
33.7277	515.263
33.7571	515.418
33.8105	515.497
33.6979	515.773
33.6172	515.796
33.53	516.368
33.5094	516.127
33.4409	516.426
33.5507	516.387
33.2942	516.634
33.3725	516.639
33.4121	516.674
33.3065	517.285
33.3044	517.015
33.2191	517.128
33.0609	517.449
33.1255	517.542
33.2075	517.689
33.1618	517.921
33.1422	518.208
33.0191	518.086
32.9934	518.215
32.9978	518.4
32.9961	518.676
32.9195	518.751
32.852	518.988
32.844	519.045
32.7615	519.309
32.7503	519.553
32.6952	519.604
32.6927	519.733
32.6276	519.951
32.6727	520.198
32.5833	520.337
32.5619	520.331
32.5287	520.56
32.4996	520.569
32.4794	520.719
32.3489	520.948
32.3289	521.086
32.2909	521.435
32.3297	521.416
32.4076	521.697
32.2486	521.784
32.249	521.889
32.0837	521.925
32.0963	522.479
32.0634	522.575
32.1236	522.669
31.9794	522.898
32.0532	522.936
31.8713	523.254
31.9385	523.405
31.8601	523.591
31.8112	523.795
31.8443	523.864
31.7057	523.856
31.6169	524.19
31.6285	524.307
31.5595	524.429
31.5736	524.71
31.3527	524.949
31.4298	524.824
31.3612	525.012
31.3703	525.18
31.3729	525.536
31.2795	525.422
31.4227	525.916
31.1392	526.053
31.0231	526.11
31.0685	526.262
31.2541	526.424
31.0631	526.571
30.9927	526.661
30.8931	526.767
31.0068	526.828
30.7881	527.093
30.7582	527.059
30.6502	527.072
30.7184	527.498
30.6978	527.934
30.6942	528.178
30.5413	528.228
30.5645	528.378
30.5299	528.341
30.5968	528.511
30.4743	528.562
30.3997	528.675
30.2078	528.998
30.3212	529.02
30.3226	529.282
30.2251	529.424
30.1928	529.734
30.2151	529.92
30.2706	530.228
30.087	530.443
30.1783	530.497
30.0541	530.525
30.0444	530.656
29.9095	530.953
29.8941	530.864
29.9492	530.863
29.7961	531.381
29.8392	531.27
29.8459	531.808
29.8136	531.853
29.6013	532.062
29.7805	532.334
29.579	532.377
29.5151	532.422
29.5592	532.731
29.7656	533.01
29.5252	532.951
29.5387	532.962
29.3431	533.199
29.3944	533.311
29.1813	533.424
29.1777	533.716
29.2123	534.202
29.2497	533.971
29.2457	534.136
29.2908	534.612
29.258	534.745
29.1346	534.993
29.0392	535.171
28.9744	535.253
29.0427	535.278
28.8503	535.504
29.0127	536.066
28.8977	535.955
28.7725	535.962
28.8248	536.406
28.6894	536.429
28.7767	536.977
28.7922	536.927
28.7155	536.78
28.568	537.322
28.5259	537.423
28.5413	537.521
28.435	537.698
28.4472	538.079
28.4249	538.333
28.3626	538.302
28.2444	538.448
28.3381	538.462
28.2365	538.815
28.1854	538.812
28.1955	538.847
28.229	539.076
28.3086	539.398
28.1423	539.51
28.201	539.81
27.9929	540.041
28.0796	539.93
27.9684	540.103
27.8724	540.33
27.8959	540.449
27.9506	540.588
27.8768	540.76
27.8868	541.177
27.8924	541.249
27.7642	541.146
27.716	541.311
27.6813	541.445
27.6635	541.811
27.612	541.999
27.6082	541.87
27.5978	542.245
27.351	542.569
27.4489	542.843
27.4225	542.909
27.3535	543.374
27.3563	543.533
27.3684	543.497
27.2383	543.53
27.2916	543.699
27.1864	543.858
27.2264	543.913
27.0548	544.317
27.136	544.184
26.9743	544.284
26.9608	544.653
27.0154	544.983
26.9236	544.993
26.9157	545.232
26.788	545.237
26.7178	545.275
26.706	545.469
26.8095	545.635
26.8377	546.075
26.6537	546.208
26.6865	546.35
26.6228	546.503
26.4703	546.777
26.5251	547.078
26.515	547.03
26.52	547.36
26.4663	547.544
26.3973	547.643
26.2787	547.88
26.3115	548.023
26.2822	548.09
26.1837	548.665
26.3196	548.57
26.2063	548.875
26.1325	548.908
26.1172	549.214
26.0446	549.341
26.0225	549.508
25.9663	549.826
25.8624	549.981
25.8159	550.39
25.7836	550.451
25.8208	550.54
25.7261	550.699
25.8523	550.861
25.7573	551.12
25.6726	551.484
25.4919	551.602
25.6399	551.622
25.8313	551.796
25.6034	551.932
25.6587	552.37
25.4723	552.391
25.4239	552.847
25.4324	552.688
25.3826	553.033
25.2828	553.132
25.2364	553.381
25.2007	553.606
25.1571	553.691
25.2392	553.959
25.2028	554.069
25.2007	554.281
25.0846	554.407
25.0672	554.638
24.982	554.832
24.9893	554.744
24.9781	555.179
24.9618	555.298
24.8461	555.663
24.7823	555.531
24.8764	555.869
24.7899	556.041
24.6925	556.303
24.8454	556.538
24.6276	556.514
24.609	556.45
24.4927	556.647
24.4301	556.957
24.4307	557.059
24.2858	557.355
24.469	557.527
24.2926	557.693
24.3132	557.827
24.2753	558.144
24.1929	558.527
24.0645	558.534
24.2274	558.453
24.1518	558.663
24.0544	558.938
24.0409	559.406
24.0583	559.546
23.9523	559.472
24.0673	559.858
23.9707	559.994
23.8762	560.263
23.8069	560.442
23.857	560.365
23.7921	560.661
23.7835	561.117
23.6917	561.227
23.6346	561.43
23.4386	561.729
23.4989	562.008
23.4791	562.121
23.6035	562.385
23.4096	562.414
23.5925	562.576
23.3139	562.515
23.4382	562.907
23.3967	563
23.2777	563.091
23.1292	563.305
23.3979	563.675
23.112	563.797
23.1389	564.026
23.2612	564.099
23.0775	564.383
22.9901	564.57
23.0291	565.053
22.953	564.984
22.8938	565.32
22.9069	565.501
22.8901	565.421
22.7937	565.776
22.8726	565.977
22.6897	566.233
[truncated: 390 more rows]

## Sheet: Figure_3c
Measured		Fitted
T-1/2 (K-1/2)	ln R	T-1/2 (K-1/2)	ln R
0.05194	5.84338	0.05194	5.81421
0.05195	5.84341	0.05195	5.81484
0.05195	5.84299	0.05196	5.81547
0.05196	5.84221	0.05196	5.81609
0.05195	5.84248	0.05197	5.81672
0.05195	5.84218	0.05198	5.81735
0.05196	5.84241	0.05199	5.81798
0.05195	5.84263	0.05199	5.81861
0.05195	5.8427	0.052	5.81924
0.05196	5.84319	0.05201	5.81987
0.05198	5.84273	0.05202	5.82049
0.05198	5.84275	0.05202	5.82112
0.05197	5.84282	0.05203	5.82175
0.05197	5.84296	0.05204	5.82238
0.05197	5.84289	0.05205	5.82301
0.05199	5.8437	0.05205	5.82364
0.05199	5.84341	0.05206	5.82427
0.05199	5.84388	0.05207	5.82489
0.05198	5.84425	0.05208	5.82552
0.05198	5.84431	0.05208	5.82615
0.052	5.84456	0.05209	5.82678
0.05199	5.84534	0.0521	5.82741
0.052	5.84467	0.05211	5.82804
0.052	5.84501	0.05211	5.82867
0.05201	5.84417	0.05212	5.8293
0.05202	5.84559	0.05213	5.82992
0.05201	5.84559	0.05214	5.83055
0.05201	5.8453	0.05214	5.83118
0.05203	5.84562	0.05215	5.83181
0.05203	5.84493	0.05216	5.83244
0.05202	5.84532	0.05217	5.83307
0.05202	5.84638	0.05217	5.8337
0.05203	5.84599	0.05218	5.83432
0.05205	5.84608	0.05219	5.83495
0.05204	5.84652	0.0522	5.83558
0.05203	5.84646	0.0522	5.83621
0.05205	5.84651	0.05221	5.83684
0.05205	5.84686	0.05222	5.83747
0.05205	5.84677	0.05223	5.8381
0.05205	5.84693	0.05223	5.83873
0.05205	5.84709	0.05224	5.83935
0.05204	5.84641	0.05225	5.83998
0.05205	5.84594	0.05226	5.84061
0.05205	5.84661	0.05226	5.84124
0.05206	5.84759	0.05227	5.84187
0.05206	5.84741	0.05228	5.8425
0.05205	5.84789	0.05229	5.84313
0.05207	5.84822	0.05229	5.84375
0.05207	5.84759	0.0523	5.84438
0.05207	5.84795	0.05231	5.84501
0.05207	5.8482	0.05232	5.84564
0.05208	5.84826	0.05232	5.84627
0.05209	5.84808	0.05233	5.8469
0.05209	5.8476	0.05234	5.84753
0.05209	5.84778	0.05235	5.84816
0.05209	5.84776	0.05235	5.84878
0.0521	5.84762	0.05236	5.84941
0.05209	5.84755	0.05237	5.85004
0.05209	5.84721	0.05238	5.85067
0.0521	5.84697	0.05238	5.8513
0.05212	5.84697	0.05239	5.85193
0.0521	5.84764	0.0524	5.85256
0.05212	5.8473	0.05241	5.85318
0.05211	5.84687	0.05241	5.85381
0.05212	5.8481	0.05242	5.85444
0.05213	5.84812	0.05243	5.85507
0.05212	5.84822	0.05244	5.8557
0.05211	5.84828	0.05244	5.85633
0.05212	5.84783	0.05245	5.85696
0.05214	5.84778	0.05246	5.85759
0.05213	5.84799	0.05247	5.85821
0.05212	5.84776	0.05247	5.85884
0.05213	5.84811	0.05248	5.85947
0.05214	5.8482	0.05249	5.8601
0.05216	5.84833	0.0525	5.86073
0.05215	5.84812	0.0525	5.86136
0.05214	5.84828	0.05251	5.86199
0.05217	5.84879	0.05252	5.86261
0.05215	5.84873	0.05253	5.86324
0.05214	5.84938	0.05253	5.86387
0.05217	5.84994	0.05254	5.8645
0.05217	5.84917	0.05255	5.86513
0.05215	5.85016	0.05256	5.86576
0.05218	5.84968	0.05256	5.86639
0.05218	5.85035	0.05257	5.86701
0.05218	5.85067	0.05258	5.86764
0.05218	5.85032	0.05259	5.86827
0.05218	5.85037	0.05259	5.8689
0.05219	5.85122	0.0526	5.86953
0.05218	5.85128	0.05261	5.87016
0.05219	5.85097	0.05262	5.87079
0.05218	5.85083	0.05262	5.87142
0.05219	5.85102	0.05263	5.87204
0.05219	5.85181	0.05264	5.87267
0.0522	5.85163	0.05265	5.8733
0.05221	5.85133	0.05265	5.87393
0.05219	5.8518	0.05266	5.87456
0.0522	5.85245	0.05267	5.87519
0.0522	5.85284	0.05268	5.87582
0.0522	5.85265	0.05268	5.87644
0.05221	5.85259	0.05269	5.87707
0.05221	5.85273	0.0527	5.8777
0.05221	5.85346	0.05271	5.87833
0.05222	5.85401	0.05271	5.87896
0.05223	5.85445	0.05272	5.87959
0.05222	5.8543	0.05273	5.88022
0.05223	5.85467	0.05274	5.88085
0.05222	5.855	0.05274	5.88147
0.05224	5.85514	0.05275	5.8821
0.05223	5.85543	0.05276	5.88273
0.05223	5.85589	0.05277	5.88336
0.05224	5.85595	0.05277	5.88399
0.05225	5.85707	0.05278	5.88462
0.05226	5.85686	0.05279	5.88525
0.05226	5.85715	0.0528	5.88587
0.05226	5.85754	0.0528	5.8865
0.05228	5.85779	0.05281	5.88713
0.05226	5.85815	0.05282	5.88776
0.05227	5.85854	0.05282	5.88839
0.05228	5.8592	0.05283	5.88902
0.05226	5.85923	0.05284	5.88965
0.05227	5.85905	0.05285	5.89028
0.05228	5.85928	0.05285	5.8909
0.05228	5.86015	0.05286	5.89153
0.05227	5.85979	0.05287	5.89216
0.05227	5.85997	0.05288	5.89279
0.0523	5.86083	0.05288	5.89342
0.05229	5.86064	0.05289	5.89405
0.0523	5.86065	0.0529	5.89468
0.0523	5.86091	0.05291	5.8953
0.0523	5.86087	0.05291	5.89593
0.05229	5.86106	0.05292	5.89656
0.05229	5.86058	0.05293	5.89719
0.0523	5.86042	0.05294	5.89782
0.0523	5.86094	0.05294	5.89845
0.05232	5.86085	0.05295	5.89908
0.05232	5.8614	0.05296	5.8997
0.05233	5.86193	0.05297	5.90033
0.05231	5.86234	0.05297	5.90096
0.05232	5.86267	0.05298	5.90159
0.05233	5.86262	0.05299	5.90222
0.05232	5.86284	0.053	5.90285
0.05232	5.86301	0.053	5.90348
0.05232	5.86297	0.05301	5.90411
0.05234	5.86338	0.05302	5.90473
0.05234	5.86398	0.05303	5.90536
0.05235	5.8632	0.05303	5.90599
0.05234	5.86391	0.05304	5.90662
0.05235	5.86389	0.05305	5.90725
0.05235	5.86328	0.05306	5.90788
0.05235	5.86337	0.05306	5.90851
0.05237	5.864	0.05307	5.90913
0.05235	5.86403	0.05308	5.90976
0.05235	5.86431	0.05309	5.91039
0.05236	5.86389	0.05309	5.91102
0.05237	5.864	0.0531	5.91165
0.05238	5.86435	0.05311	5.91228
0.05238	5.86446	0.05312	5.91291
0.05238	5.8647	0.05312	5.91354
0.05238	5.86443	0.05313	5.91416
0.05238	5.86528	0.05314	5.91479
0.05239	5.86545	0.05315	5.91542
0.05239	5.86561	0.05315	5.91605
0.05238	5.866	0.05316	5.91668
0.05238	5.86579	0.05317	5.91731
0.05239	5.86584	0.05318	5.91794
0.05238	5.8654	0.05318	5.91856
0.0524	5.86592	0.05319	5.91919
0.0524	5.8658	0.0532	5.91982
0.0524	5.86604	0.05321	5.92045
0.05242	5.86723	0.05321	5.92108
0.0524	5.86816	0.05322	5.92171
0.05241	5.86719	0.05323	5.92234
0.05241	5.86763	0.05324	5.92297
0.05243	5.86736	0.05324	5.92359
0.05242	5.86782	0.05325	5.92422
0.05243	5.86919	0.05326	5.92485
0.05242	5.86864	0.05327	5.92548
0.05243	5.86881	0.05327	5.92611
0.05242	5.86831	0.05328	5.92674
0.05244	5.86864	0.05329	5.92737
0.05245	5.86984	0.0533	5.92799
0.05244	5.86983	0.0533	5.92862
0.05246	5.87	0.05331	5.92925
0.05245	5.87049	0.05332	5.92988
0.05245	5.87049	0.05333	5.93051
0.05244	5.87102	0.05333	5.93114
0.05246	5.87141	0.05334	5.93177
0.05245	5.87197	0.05335	5.93239
0.05245	5.87207	0.05336	5.93302
0.05247	5.87232	0.05336	5.93365
0.05246	5.87173	0.05337	5.93428
0.05245	5.87214	0.05338	5.93491
0.05246	5.87289	0.05339	5.93554
0.05247	5.873	0.05339	5.93617
0.05247	5.87354	0.0534	5.9368
0.05249	5.87281	0.05341	5.93742
0.05247	5.87331	0.05342	5.93805
0.05247	5.87387	0.05342	5.93868
0.05248	5.87436	0.05343	5.93931
0.05249	5.87411	0.05344	5.93994
0.05249	5.87438	0.05345	5.94057
0.05251	5.87536	0.05345	5.9412
0.05249	5.87515	0.05346	5.94182
0.0525	5.87517	0.05347	5.94245
0.0525	5.87502	0.05348	5.94308
0.05252	5.87522	0.05348	5.94371
0.05251	5.87466	0.05349	5.94434
0.05249	5.87456	0.0535	5.94497
0.05251	5.87484	0.05351	5.9456
0.05251	5.87556	0.05351	5.94623
0.05251	5.87541	0.05352	5.94685
0.05251	5.87539	0.05353	5.94748
0.05253	5.87539	0.05354	5.94811
0.05254	5.87587	0.05354	5.94874
0.05253	5.87583	0.05355	5.94937
0.05253	5.87551	0.05356	5.95
0.05253	5.87591	0.05357	5.95063
0.05255	5.87586	0.05357	5.95125
0.05254	5.87602	0.05358	5.95188
0.05255	5.87655	0.05359	5.95251
0.05255	5.87708	0.0536	5.95314
0.05255	5.87679	0.0536	5.95377
0.05255	5.8772	0.05361	5.9544
0.05257	5.87802	0.05362	5.95503
0.05256	5.87785	0.05363	5.95566
0.05256	5.87795	0.05363	5.95628
0.05258	5.87803	0.05364	5.95691
0.05257	5.87783	0.05365	5.95754
0.05257	5.87816	0.05366	5.95817
0.05257	5.87734	0.05366	5.9588
0.05257	5.87765	0.05367	5.95943
0.05257	5.87817	0.05368	5.96006
0.05256	5.87865	0.05369	5.96068
0.05258	5.87895	0.05369	5.96131
0.05259	5.87964	0.0537	5.96194
0.05259	5.87946	0.05371	5.96257
0.05259	5.87913	0.05372	5.9632
0.05259	5.87925	0.05372	5.96383
0.05259	5.87952	0.05373	5.96446
0.05258	5.87946	0.05374	5.96509
0.0526	5.88031	0.05375	5.96571
0.0526	5.88041	0.05375	5.96634
0.0526	5.88083	0.05376	5.96697
0.05261	5.88094	0.05377	5.9676
0.0526	5.88153	0.05378	5.96823
0.0526	5.88134	0.05378	5.96886
0.05261	5.88133	0.05379	5.96949
0.05261	5.88246	0.0538	5.97011
0.05263	5.88263	0.0538	5.97074
0.05263	5.88251	0.05381	5.97137
0.05263	5.883	0.05382	5.972
0.05263	5.88318	0.05383	5.97263
0.05262	5.88308	0.05383	5.97326
0.05263	5.88416	0.05384	5.97389
0.05264	5.88415	0.05385	5.97451
0.05264	5.88418	0.05386	5.97514
0.05264	5.88406	0.05386	5.97577
0.05265	5.88429	0.05387	5.9764
0.05264	5.88368	0.05388	5.97703
0.05264	5.88414	0.05389	5.97766
0.05266	5.88439	0.05389	5.97829
0.05264	5.88474	0.0539	5.97892
0.05265	5.88503	0.05391	5.97954
0.05265	5.88543	0.05392	5.98017
0.05266	5.8854	0.05392	5.9808
0.05267	5.8857	0.05393	5.98143
0.05267	5.88571	0.05394	5.98206
0.05268	5.88514	0.05395	5.98269
0.05268	5.88605	0.05395	5.98332
0.05267	5.88605	0.05396	5.98394
0.05269	5.8859	0.05397	5.98457
0.05267	5.88631	0.05398	5.9852
0.05268	5.88699	0.05398	5.98583
0.05268	5.8864	0.05399	5.98646
0.05269	5.88613	0.054	5.98709
0.0527	5.8873	0.05401	5.98772
0.0527	5.88713	0.05401	5.98835
0.0527	5.88656	0.05402	5.98897
0.0527	5.88727	0.05403	5.9896
0.0527	5.88783	0.05404	5.99023
0.0527	5.88798	0.05404	5.99086
0.05271	5.88784	0.05405	5.99149
0.05271	5.88783	0.05406	5.99212
0.05272	5.88827	0.05407	5.99275
0.05273	5.88831	0.05407	5.99337
0.05271	5.88823	0.05408	5.994
0.05271	5.88888	0.05409	5.99463
0.05272	5.88869	0.0541	5.99526
0.05273	5.88861	0.0541	5.99589
0.05274	5.88878	0.05411	5.99652
0.05273	5.88864	0.05412	5.99715
0.05275	5.88845	0.05413	5.99778
0.05274	5.88917	0.05413	5.9984
0.05274	5.88998	0.05414	5.99903
0.05275	5.88977	0.05415	5.99966
0.05274	5.89042	0.05416	6.00029
0.05276	5.89028	0.05416	6.00092
0.05275	5.89079	0.05417	6.00155
0.05276	5.8908	0.05418	6.00218
0.05275	5.89034	0.05419	6.0028
0.05277	5.88944	0.05419	6.00343
0.05276	5.89032	0.0542	6.00406
0.05276	5.89034	0.05421	6.00469
0.05277	5.89045	0.05422	6.00532
0.05278	5.89072	0.05422	6.00595
0.05278	5.89049	0.05423	6.00658
0.05277	5.89088	0.05424	6.0072
0.05277	5.89116	0.05425	6.00783
0.05278	5.89114	0.05425	6.00846
0.05279	5.89182	0.05426	6.00909
0.05279	5.89138	0.05427	6.00972
0.0528	5.89128	0.05428	6.01035
0.0528	5.89136	0.05428	6.01098
0.05279	5.8921	0.05429	6.01161
0.05281	5.89285	0.0543	6.01223
0.05281	5.89279	0.05431	6.01286
0.05279	5.89348	0.05431	6.01349
0.05281	5.89357	0.05432	6.01412
0.05282	5.89352	0.05433	6.01475
0.05282	5.8937	0.05434	6.01538
0.05281	5.89383	0.05434	6.01601
0.05282	5.89398	0.05435	6.01663
0.05283	5.89426	0.05436	6.01726
0.05283	5.89427	0.05437	6.01789
0.05282	5.89446	0.05437	6.01852
0.05283	5.89528	0.05438	6.01915
0.05283	5.89455	0.05439	6.01978
0.05284	5.89487	0.0544	6.02041
0.05284	5.89556	0.0544	6.02104
0.05285	5.89608	0.05441	6.02166
0.05286	5.89576	0.05442	6.02229
0.05285	5.89574	0.05443	6.02292
0.05284	5.8957	0.05443	6.02355
0.05285	5.89595	0.05444	6.02418
0.05284	5.89635	0.05445	6.02481
0.05285	5.89632	0.05446	6.02544
0.05287	5.89665	0.05446	6.02606
0.05287	5.89624	0.05447	6.02669
0.05287	5.89657	0.05448	6.02732
0.05287	5.89681	0.05449	6.02795
0.05288	5.89721	0.05449	6.02858
0.05288	5.89756	0.0545	6.02921
0.05288	5.89733	0.05451	6.02984
0.05288	5.89828	0.05452	6.03047
0.05288	5.89802	0.05452	6.03109
0.05288	5.89818	0.05453	6.03172
0.05289	5.8979	0.05454	6.03235
0.05288	5.89815	0.05455	6.03298
0.05289	5.89864	0.05455	6.03361
0.05289	5.89954	0.05456	6.03424
0.0529	5.89946	0.05457	6.03487
0.05289	5.89948	0.05458	6.03549
0.0529	5.89941	0.05458	6.03612
0.05291	5.89905	0.05459	6.03675
0.05292	5.89898	0.0546	6.03738
0.0529	5.89935	0.05461	6.03801
0.05291	5.89911	0.05461	6.03864
0.05291	5.89932	0.05462	6.03927
0.05292	5.89889	0.05463	6.0399
0.05292	5.89998	0.05464	6.04052
0.05293	5.89986	0.05464	6.04115
0.05293	5.89933	0.05465	6.04178
0.05292	5.9	0.05466	6.04241
0.05294	5.90016	0.05467	6.04304
0.05294	5.90022	0.05467	6.04367
0.05295	5.90084	0.05468	6.0443
0.05294	5.90097	0.05469	6.04492
0.05294	5.90131	0.0547	6.04555
0.05296	5.9019	0.0547	6.04618
0.05296	5.90177	0.05471	6.04681
0.05296	5.90204	0.05472	6.04744
0.05296	5.90255	0.05473	6.04807
0.05298	5.9029	0.05473	6.0487
0.05296	5.90246	0.05474	6.04932
0.05297	5.90305	0.05475	6.04995
0.05297	5.90257	0.05475	6.05058
0.05298	5.90242	0.05476	6.05121
0.05297	5.90303	0.05477	6.05184
0.05299	5.90314	0.05478	6.05247
0.05299	5.90363	0.05478	6.0531
0.05299	5.90361	0.05479	6.05373
0.05299	5.90345	0.0548	6.05435
0.053	5.90423	0.05481	6.05498
0.05299	5.90353	0.05481	6.05561
0.05299	5.90423	0.05482	6.05624
0.053	5.90497	0.05483	6.05687
0.053	5.90498	0.05484	6.0575
0.053	5.90509	0.05484	6.05813
0.05301	5.90534	0.05485	6.05875
0.05302	5.90499	0.05486	6.05938
0.05301	5.90527	0.05487	6.06001
0.05302	5.90494	0.05487	6.06064
0.05302	5.90574	0.05488	6.06127
0.05302	5.906	0.05489	6.0619
0.05303	5.90642	0.0549	6.06253
0.05302	5.90652	0.0549	6.06316
0.05303	5.90601	0.05491	6.06378
0.05302	5.90599	0.05492	6.06441
0.05303	5.90661	0.05493	6.06504
0.05304	5.90678	0.05493	6.06567
0.05304	5.90696	0.05494	6.0663
0.05305	5.90715	0.05495	6.06693
0.05303	5.90695	0.05496	6.06756
0.05305	5.90708	0.05496	6.06818
0.05305	5.90725	0.05497	6.06881
0.05306	5.90758	0.05498	6.06944
0.05306	5.90783	0.05499	6.07007
0.05307	5.90805	0.05499	6.0707
0.05307	5.90803	0.055	6.07133
0.05307	5.90796	0.05501	6.07196
0.05307	5.90877	0.05502	6.07259
0.05306	5.90877	0.05502	6.07321
0.05308	5.90887	0.05503	6.07384
0.05308	5.90893	0.05504	6.07447
0.05308	5.90907	0.05505	6.0751
0.05308	5.90959	0.05505	6.07573
0.05309	5.91003	0.05506	6.07636
0.05308	5.91027	0.05507	6.07699
0.05309	5.9107	0.05508	6.07761
0.0531	5.91014	0.05508	6.07824
0.05309	5.91063	0.05509	6.07887
0.0531	5.9109	0.0551	6.0795
0.05311	5.91133	0.05511	6.08013
0.0531	5.91124	0.05511	6.08076
0.05311	5.91128	0.05512	6.08139
0.05312	5.91152	0.05513	6.08201
0.05311	5.91178	0.05514	6.08264
0.05311	5.91113	0.05514	6.08327
0.05311	5.91138	0.05515	6.0839
0.05311	5.91126	0.05516	6.08453
0.05311	5.91108	0.05517	6.08516
0.05314	5.91149	0.05517	6.08579
0.05313	5.91164	0.05518	6.08642
0.05313	5.91164	0.05519	6.08704
0.05314	5.91262	0.0552	6.08767
0.05314	5.91242	0.0552	6.0883
0.05314	5.9127	0.05521	6.08893
0.05315	5.91331	0.05522	6.08956
0.05314	5.914	0.05523	6.09019
0.05315	5.91389	0.05523	6.09082
0.05316	5.91362	0.05524	6.09144
0.05315	5.91319	0.05525	6.09207
0.05317	5.91326	0.05526	6.0927
0.05317	5.91243	0.05526	6.09333
0.05317	5.91324	0.05527	6.09396
0.05316	5.91383	0.05528	6.09459
0.05317	5.91378	0.05529	6.09522
0.05316	5.91482	0.05529	6.09585
0.05318	5.91455	0.0553	6.09647
0.05319	5.91475	0.05531	6.0971
0.05317	5.91521	0.05532	6.09773
0.05317	5.9153	0.05532	6.09836
0.05319	5.91469	0.05533	6.09899
0.0532	5.91593	0.05534	6.09962
0.0532	5.916	0.05535	6.10025
0.05321	5.91677	0.05535	6.10087
0.05321	5.9168	0.05536	6.1015
0.05321	5.91638	0.05537	6.10213
0.05321	5.91727	0.05538	6.10276
0.05321	5.91713	0.05538	6.10339
0.05322	5.91721	0.05539	6.10402
0.05322	5.91758	0.0554	6.10465
0.05322	5.9179	0.05541	6.10528
0.05322	5.91793	0.05541	6.1059
0.05323	5.91841	0.05542	6.10653
0.05323	5.91829	0.05543	6.10716
0.05323	5.91876	0.05544	6.10779
0.05322	5.9185	0.05544	6.10842
0.05323	5.91842	0.05545	6.10905
0.05323	5.91877	0.05546	6.10968
0.05325	5.91953	0.05547	6.1103
0.05324	5.91952	0.05547	6.11093
0.05324	5.92007	0.05548	6.11156
0.05325	5.92002	0.05549	6.11219
0.05325	5.9205	0.0555	6.11282
0.05326	5.92032	0.0555	6.11345
0.05325	5.92099	0.05551	6.11408
0.05326	5.92045	0.05552	6.11471
0.05326	5.92117	0.05553	6.11533
0.05328	5.92099	0.05553	6.11596
0.05329	5.92179	0.05554	6.11659
0.05328	5.92159	0.05555	6.11722
0.05328	5.92152	0.05556	6.11785
0.05327	5.92161	0.05556	6.11848
0.05328	5.9219	0.05557	6.11911
0.05328	5.92213	0.05558	6.11973
0.05329	5.92184	0.05559	6.12036
0.05329	5.92246	0.05559	6.12099
0.05328	5.92229	0.0556	6.12162
0.0533	5.92203	0.05561	6.12225
0.05327	5.92261	0.05562	6.12288
0.05329	5.92259	0.05562	6.12351
0.0533	5.9231	0.05563	6.12413
0.05329	5.92316	0.05564	6.12476
0.0533	5.92351	0.05565	6.12539
0.05331	5.92376	0.05565	6.12602
0.05332	5.92407	0.05566	6.12665
0.05332	5.92397	0.05567	6.12728
0.05332	5.92391	0.05568	6.12791
0.05332	5.92499	0.05568	6.12854
0.05333	5.92539	0.05569	6.12916
0.05333	5.92549	0.0557	6.12979
0.05333	5.9266	0.05571	6.13042
0.05333	5.92643	0.05571	6.13105
0.05334	5.92668	0.05572	6.13168
0.05334	5.92634	0.05573	6.13231
0.05333	5.9268	0.05573	6.13294
0.05335	5.92684	0.05574	6.13356
0.05335	5.92749	0.05575	6.13419
0.05335	5.9272	0.05576	6.13482
0.05335	5.92711	0.05576	6.13545
0.05335	5.92724	0.05577	6.13608
0.05335	5.92735	0.05578	6.13671
0.05336	5.92844	0.05579	6.13734
0.05336	5.92838	0.05579	6.13797
0.05336	5.92884	0.0558	6.13859
0.05337	5.92853	0.05581	6.13922
0.05337	5.929	0.05582	6.13985
0.05338	5.92886	0.05582	6.14048
0.05337	5.92914	0.05583	6.14111
0.05338	5.92931	0.05584	6.14174
0.05339	5.92974	0.05585	6.14237
0.05338	5.93001	0.05585	6.14299
0.0534	5.93042	0.05586	6.14362
0.05339	5.93073	0.05587	6.14425
0.05338	5.93082	0.05588	6.14488
0.0534	5.93122	0.05588	6.14551
0.05339	5.93166	0.05589	6.14614
0.05341	5.93167	0.0559	6.14677
0.05341	5.93167	0.05591	6.1474
0.0534	5.93212	0.05591	6.14802
0.0534	5.93223	0.05592	6.14865
0.05341	5.93283	0.05593	6.14928
0.05342	5.93271	0.05594	6.14991
0.05342	5.93285	0.05594	6.15054
0.05343	5.93296	0.05595	6.15117
0.05342	5.93369	0.05596	6.1518
0.05343	5.9338	0.05597	6.15242
0.05343	5.93418	0.05597	6.15305
0.05344	5.93467	0.05598	6.15368
0.05344	5.93438	0.05599	6.15431
0.05344	5.93492	0.056	6.15494
0.05345	5.93503	0.056	6.15557
0.05345	5.93511	0.05601	6.1562
0.05346	5.93569	0.05602	6.15682
0.05344	5.93571	0.05603	6.15745
0.05344	5.93617	0.05603	6.15808
0.05345	5.93634	0.05604	6.15871
0.05346	5.93698	0.05605	6.15934
0.05347	5.93773	0.05606	6.15997
0.05347	5.93753	0.05606	6.1606
0.05347	5.93733	0.05607	6.16123
0.05347	5.93815	0.05608	6.16185
0.05348	5.93755	0.05609	6.16248
0.05347	5.93805	0.05609	6.16311
0.05348	5.93828	0.0561	6.16374
0.05348	5.93839	0.05611	6.16437
0.05349	5.93842	0.05612	6.165
0.0535	5.93842	0.05612	6.16563
0.0535	5.93922	0.05613	6.16625
0.0535	5.93923	0.05614	6.16688
0.05351	5.93932	0.05615	6.16751
0.0535	5.93973	0.05615	6.16814
0.0535	5.94011	0.05616	6.16877
0.05351	5.94038	0.05617	6.1694
0.05352	5.94076	0.05618	6.17003
0.05352	5.94075	0.05618	6.17066
0.05352	5.94114	0.05619	6.17128
0.05352	5.9412	0.0562	6.17191
0.05352	5.94107	0.05621	6.17254
0.05353	5.94155	0.05621	6.17317
0.05354	5.94176	0.05622	6.1738
0.05354	5.94169	0.05623	6.17443
0.05353	5.94234	0.05624	6.17506
0.05353	5.94237	0.05624	6.17568
0.05354	5.94212	0.05625	6.17631
0.05354	5.94249	0.05626	6.17694
0.05353	5.94278	0.05627	6.17757
0.05355	5.94344	0.05627	6.1782
0.05355	5.94345	0.05628	6.17883
0.05356	5.94277	0.05629	6.17946
0.05356	5.94337	0.0563	6.18009
0.05356	5.94423	0.0563	6.18071
0.05357	5.94441	0.05631	6.18134
0.05357	5.94453	0.05632	6.18197
0.05358	5.94409	0.05633	6.1826
0.05357	5.94451	0.05633	6.18323
0.05358	5.94509	0.05634	6.18386
0.05357	5.94557	0.05635	6.18449
0.05358	5.9448	0.05636	6.18511
0.05359	5.945	0.05636	6.18574
0.05358	5.94529	0.05637	6.18637
0.05358	5.94534	0.05638	6.187
0.0536	5.94467	0.05639	6.18763
0.05359	5.94568	0.05639	6.18826
0.0536	5.94524	0.0564	6.18889
0.05361	5.94553	0.05641	6.18952
0.05361	5.94609	0.05642	6.19014
0.05361	5.94602	0.05642	6.19077
0.05361	5.94621	0.05643	6.1914
0.05361	5.94641	0.05644	6.19203
0.05361	5.94602	0.05645	6.19266
0.05361	5.94635	0.05645	6.19329
0.05361	5.9462	0.05646	6.19392
0.05362	5.94633	0.05647	6.19454
0.05362	5.94698	0.05648	6.19517
0.05361	5.94649	0.05648	6.1958
0.05364	5.94688	0.05649	6.19643
0.05364	5.94701	0.0565	6.19706
0.05364	5.94821	0.05651	6.19769
0.05364	5.94853	0.05651	6.19832
0.05364	5.94881	0.05652	6.19894
0.05365	5.94845	0.05653	6.19957
0.05366	5.9494	0.05654	6.2002
0.05365	5.94947	0.05654	6.20083
0.05365	5.94948	0.05655	6.20146
0.05365	5.95005	0.05656	6.20209
0.05366	5.9505	0.05657	6.20272
0.05366	5.95019	0.05657	6.20335
0.05367	5.95022	0.05658	6.20397
0.05366	5.95029	0.05659	6.2046
0.05367	5.95018	0.0566	6.20523
0.05368	5.9505	0.0566	6.20586
0.05367	5.951	0.05661	6.20649
0.05368	5.95143	0.05662	6.20712
0.05368	5.9525	0.05663	6.20775
0.05369	5.95189	0.05663	6.20837
0.05368	5.95187	0.05664	6.209
0.05371	5.95296	0.05665	6.20963
0.0537	5.95273	0.05666	6.21026
0.05369	5.95242	0.05666	6.21089
0.05371	5.95314	0.05667	6.21152
0.05371	5.95346	0.05668	6.21215
0.05371	5.95379	0.05668	6.21278
0.0537	5.95383	0.05669	6.2134
0.05372	5.95489	0.0567	6.21403
0.0537	5.95465	0.05671	6.21466
0.05372	5.95544	0.05671	6.21529
0.05374	5.9554	0.05672	6.21592
0.05372	5.95572	0.05673	6.21655
0.05373	5.95637	0.05674	6.21718
0.05374	5.95659	0.05674	6.2178
0.05373	5.95658	0.05675	6.21843
0.05373	5.9572	0.05676	6.21906
0.05374	5.95748	0.05677	6.21969
0.05375	5.95745	0.05677	6.22032
0.05375	5.95781	0.05678	6.22095
0.05375	5.95772	0.05679	6.22158
0.05376	5.95839	0.0568	6.22221
0.05376	5.9583	0.0568	6.22283
0.05376	5.95861	0.05681	6.22346
0.05377	5.95861	0.05682	6.22409
0.05376	5.95927	0.05683	6.22472
0.05376	5.95913	0.05683	6.22535
0.05377	5.95924	0.05684	6.22598
0.05377	5.95974	0.05685	6.22661
0.05377	5.96035	0.05686	6.22723
0.05377	5.96019	0.05686	6.22786
0.05378	5.9606	0.05687	6.22849
0.05378	5.96089	0.05688	6.22912
0.05379	5.96109	0.05689	6.22975
0.05379	5.96134	0.05689	6.23038
0.0538	5.96142	0.0569	6.23101
0.05378	5.96145	0.05691	6.23163
0.0538	5.96168	0.05692	6.23226
0.0538	5.96259	0.05692	6.23289
0.05381	5.96298	0.05693	6.23352
0.0538	5.96309	0.05694	6.23415
0.05381	5.96363	0.05695	6.23478
0.05382	5.96382	0.05695	6.23541
0.05381	5.96428	0.05696	6.23604
0.05382	5.96382	0.05697	6.23666
0.05383	5.96393	0.05698	6.23729
0.05384	5.96385	0.05698	6.23792
0.05384	5.96436	0.05699	6.23855
0.05383	5.96504	0.057	6.23918
0.05383	5.96487	0.05701	6.23981
0.05382	5.96563	0.05701	6.24044
0.05384	5.96605	0.05702	6.24106
0.05385	5.96606	0.05703	6.24169
0.05384	5.96524	0.05704	6.24232
0.05383	5.96563	0.05704	6.24295
0.05385	5.96598	0.05705	6.24358
0.05386	5.96643	0.05706	6.24421
0.05385	5.96646	0.05707	6.24484
0.05386	5.96632	0.05707	6.24547
0.05385	5.96718	0.05708	6.24609
0.05385	5.9668	0.05709	6.24672
0.05385	5.96749	0.0571	6.24735
0.05387	5.96768	0.0571	6.24798
0.05386	5.96825	0.05711	6.24861
0.05387	5.96772	0.05712	6.24924
0.05388	5.9684	0.05713	6.24987
0.05388	5.9682	0.05713	6.25049
0.05388	5.96899	0.05714	6.25112
0.05388	5.96845	0.05715	6.25175
0.05388	5.96883	0.05716	6.25238
0.05388	5.9697	0.05716	6.25301
0.05389	5.96962	0.05717	6.25364
0.05388	5.97016	0.05718	6.25427
0.05391	5.97068	0.05719	6.2549
0.05391	5.97105	0.05719	6.25552
0.05391	5.971	0.0572	6.25615
0.05391	5.97128	0.05721	6.25678
0.0539	5.97194	0.05722	6.25741
0.0539	5.97181	0.05722	6.25804
0.05392	5.97273	0.05723	6.25867
0.05392	5.97233	0.05724	6.2593
0.05392	5.97278	0.05725	6.25992
0.05392	5.97275	0.05725	6.26055
0.05392	5.97288	0.05726	6.26118
0.05394	5.97264	0.05727	6.26181
0.05393	5.97374	0.05728	6.26244
0.05394	5.9743	0.05728	6.26307
0.05394	5.97431	0.05729	6.2637
0.05395	5.97397	0.0573	6.26432
0.05394	5.97505	0.05731	6.26495
0.05395	5.97573	0.05731	6.26558
0.05396	5.97531	0.05732	6.26621
0.05396	5.97606	0.05733	6.26684
0.05396	5.97584	0.05734	6.26747
0.05396	5.97696	0.05734	6.2681
0.05397	5.97679	0.05735	6.26873
0.05398	5.97726	0.05736	6.26935
0.05398	5.97766	0.05737	6.26998
0.05397	5.97783	0.05737	6.27061
0.05395	5.97814	0.05738	6.27124
0.05398	5.97786	0.05739	6.27187
0.05399	5.97801	0.0574	6.2725
0.05399	5.97862	0.0574	6.27313
0.05399	5.97866	0.05741	6.27375
0.054	5.97838	0.05742	6.27438
0.054	5.97928	0.05743	6.27501
0.05399	5.97876	0.05743	6.27564
0.05401	5.97942	0.05744	6.27627
0.05401	5.97997	0.05745	6.2769
0.05401	5.98047	0.05746	6.27753
0.054	5.98051	0.05746	6.27816
0.05401	5.98053	0.05747	6.27878
0.05403	5.9811	0.05748	6.27941
0.05402	5.98121	0.05749	6.28004
0.05402	5.98109	0.05749	6.28067
0.05402	5.98185	0.0575	6.2813
0.05404	5.98184	0.05751	6.28193
0.05403	5.98268	0.05752	6.28256
0.05404	5.9825	0.05752	6.28318
0.05405	5.98324	0.05753	6.28381
0.05405	5.98358	0.05754	6.28444
0.05404	5.98319	0.05755	6.28507
0.05404	5.98304	0.05755	6.2857
0.05403	5.98343	0.05756	6.28633
0.05405	5.98356	0.05757	6.28696
0.05405	5.98426	0.05758	6.28759
0.05405	5.98447	0.05758	6.28821
0.05408	5.98516	0.05759	6.28884
0.05407	5.98503	0.0576	6.28947
0.05406	5.98478	0.05761	6.2901
0.05406	5.98547	0.05761	6.29073
0.05408	5.98513	0.05762	6.29136
0.05407	5.98508	0.05763	6.29199
0.05407	5.98557	0.05763	6.29261
0.05408	5.98678	0.05764	6.29324
0.05408	5.98687	0.05765	6.29387
0.05409	5.98685	0.05766	6.2945
0.05409	5.98662	0.05766	6.29513
0.05409	5.98713	0.05767	6.29576
0.05408	5.98738	0.05768	6.29639
0.05408	5.98723	0.05769	6.29702
0.05409	5.9877	0.05769	6.29764
0.05409	5.98756	0.0577	6.29827
0.05409	5.98888	0.05771	6.2989
0.05409	5.98893	0.05772	6.29953
0.05411	5.98931	0.05772	6.30016
0.05412	5.98883	0.05773	6.30079
0.05411	5.9893	0.05774	6.30142
0.0541	5.98978	0.05775	6.30204
0.05411	5.98984	0.05775	6.30267
0.05412	5.98976	0.05776	6.3033
0.05412	5.99041	0.05777	6.30393
0.05412	5.98984	0.05778	6.30456
0.05413	5.99057	0.05778	6.30519
0.05414	5.99076	0.05779	6.30582
0.05414	5.99115	0.0578	6.30644
0.05414	5.99112	0.05781	6.30707
0.05414	5.99173	0.05781	6.3077
0.05414	5.99157	0.05782	6.30833
0.05416	5.99311	0.05783	6.30896
0.05416	5.99355	0.05784	6.30959
0.05417	5.99318	0.05784	6.31022
0.05416	5.99305	0.05785	6.31085
0.05417	5.99313	0.05786	6.31147
0.05416	5.99373	0.05787	6.3121
0.05417	5.9934	0.05787	6.31273
0.05417	5.99365	0.05788	6.31336
0.05417	5.99453	0.05789	6.31399
0.05418	5.99513	0.0579	6.31462
0.05418	5.99535	0.0579	6.31525
0.05418	5.99534	0.05791	6.31587
0.05418	5.99575	0.05792	6.3165
0.05419	5.99662	0.05793	6.31713
0.05419	5.99706	0.05793	6.31776
0.05419	5.99717	0.05794	6.31839
0.05421	5.99724	0.05795	6.31902
0.05423	5.99815	0.05796	6.31965
0.05421	5.99778	0.05796	6.32028
0.05421	5.99764	0.05797	6.3209
0.05421	5.99884	0.05798	6.32153
0.0542	5.99834	0.05799	6.32216
0.05423	5.99907	0.05799	6.32279
0.05422	5.9993	0.058	6.32342
0.05422	5.99947	0.05801	6.32405
0.05423	6.00041	0.05802	6.32468
0.05423	6.00033	0.05802	6.3253
0.05422	6.00003	0.05803	6.32593
0.05424	6.0001	0.05804	6.32656
0.05424	6.00011	0.05805	6.32719
0.05425	6.00086	0.05805	6.32782
0.05423	6.00083	0.05806	6.32845
0.05425	6.00082	0.05807	6.32908
0.05425	6.00077	0.05808	6.32971
0.05424	6.00066	0.05808	6.33033
0.05425	6.00205	0.05809	6.33096
0.05426	6.00206	0.0581	6.33159
0.05426	6.00234	0.05811	6.33222
0.05426	6.00228	0.05811	6.33285
0.05425	6.0025	0.05812	6.33348
0.05426	6.00289	0.05813	6.33411
0.05428	6.00254	0.05814	6.33473
0.05427	6.00292	0.05814	6.33536
0.05428	6.0036	0.05815	6.33599
0.05427	6.00365	0.05816	6.33662
0.05428	6.00364	0.05817	6.33725
0.05429	6.00427	0.05817	6.33788
0.0543	6.00461	0.05818	6.33851
0.05429	6.00473	0.05819	6.33913
0.05431	6.00494	0.0582	6.33976
0.05431	6.00533	0.0582	6.34039
0.0543	6.00566	0.05821	6.34102
0.05431	6.00595	0.05822	6.34165
0.05432	6.00607	0.05823	6.34228
0.05432	6.00611	0.05823	6.34291
0.05431	6.00603	0.05824	6.34354
0.05431	6.00672	0.05825	6.34416
0.05433	6.00686	0.05826	6.34479
0.05433	6.00678	0.05826	6.34542
0.05433	6.00694	0.05827	6.34605
0.05434	6.00773	0.05828	6.34668
0.05433	6.00771	0.05829	6.34731
0.05433	6.00743	0.05829	6.34794
0.05433	6.00701	0.0583	6.34856
0.05434	6.00788	0.05831	6.34919
0.05434	6.0081	0.05832	6.34982
0.05436	6.00826	0.05832	6.35045
0.05434	6.00858	0.05833	6.35108
0.05435	6.00882	0.05834	6.35171
0.05437	6.0094	0.05835	6.35234
0.05436	6.01002	0.05835	6.35297
0.05437	6.01002	0.05836	6.35359
0.05437	6.00958	0.05837	6.35422
0.05437	6.0102	0.05838	6.35485
0.05438	6.01105	0.05838	6.35548
0.05439	6.01142	0.05839	6.35611
0.05438	6.01128	0.0584	6.35674
0.05439	6.01136	0.05841	6.35737
0.05438	6.01165	0.05841	6.35799
0.0544	6.01219	0.05842	6.35862
0.05442	6.01301	0.05843	6.35925
0.0544	6.0129	0.05844	6.35988
0.0544	6.01343	0.05844	6.36051
0.0544	6.01364	0.05845	6.36114
0.0544	6.01402	0.05846	6.36177
0.05442	6.01408	0.05847	6.3624
0.0544	6.01418	0.05847	6.36302
0.05441	6.01478	0.05848	6.36365
0.05442	6.01481	0.05849	6.36428
0.05443	6.01494	0.0585	6.36491
0.05441	6.01573	0.0585	6.36554
0.05442	6.016	0.05851	6.36617
0.05443	6.01611	0.05852	6.3668
0.05444	6.01637	0.05853	6.36742
0.05443	6.01644	0.05853	6.36805
0.05445	6.01679	0.05854	6.36868
0.05445	6.01729	0.05855	6.36931
0.05446	6.01738	0.05856	6.36994
0.05444	6.01709	0.05856	6.37057
0.05445	6.0177	0.05857	6.3712
0.05445	6.01731	0.05858	6.37183
0.05446	6.01856	0.05859	6.37245
0.05447	6.01815	0.05859	6.37308
0.05446	6.01911	0.0586	6.37371
0.05446	6.01906	0.05861	6.37434
0.05446	6.01938	0.05861	6.37497
0.05447	6.01938	0.05862	6.3756
0.05448	6.01945	0.05863	6.37623
0.05448	6.01964	0.05864	6.37685
0.05448	6.0199	0.05864	6.37748
0.05447	6.02057	0.05865	6.37811
0.05449	6.02055	0.05866	6.37874
0.05449	6.02116	0.05867	6.37937
0.05451	6.02147	0.05867	6.38
0.05449	6.02121	0.05868	6.38063
0.05449	6.02174	0.05869	6.38125
0.0545	6.02207	0.0587	6.38188
0.05452	6.02206	0.0587	6.38251
0.05451	6.02249	0.05871	6.38314
0.0545	6.02292	0.05872	6.38377
0.0545	6.02324	0.05873	6.3844
0.05451	6.02346	0.05873	6.38503
0.05451	6.02295	0.05874	6.38566
0.05452	6.02364	0.05875	6.38628
0.05453	6.02353	0.05876	6.38691
0.05452	6.02453	0.05876	6.38754
0.05455	6.02441	0.05877	6.38817
0.05453	6.02462	0.05878	6.3888
0.05455	6.02529	0.05879	6.38943
0.05453	6.02569	0.05879	6.39006
0.05454	6.02627	0.0588	6.39068
0.05455	6.02619	0.05881	6.39131
0.05456	6.02639	0.05882	6.39194
0.05455	6.02655	0.05882	6.39257
0.05454	6.02622	0.05883	6.3932
0.05457	6.02649	0.05884	6.39383
0.05456	6.02661	0.05885	6.39446
0.05457	6.02706	0.05885	6.39509
0.05457	6.02701	0.05886	6.39571
0.05457	6.02682	0.05887	6.39634
0.05458	6.0269	0.05888	6.39697
0.05458	6.02719	0.05888	6.3976
0.05458	6.02798	0.05889	6.39823
0.05458	6.02826	0.0589	6.39886
0.05459	6.02795	0.05891	6.39949
0.05459	6.02806	0.05891	6.40011
0.05458	6.02843	0.05892	6.40074
0.05459	6.02867	0.05893	6.40137
0.0546	6.02856	0.05894	6.402
0.0546	6.02921	0.05894	6.40263
0.0546	6.02973	0.05895	6.40326
0.05461	6.03003	0.05896	6.40389
0.05458	6.03021	0.05897	6.40452
0.05461	6.03067	0.05897	6.40514
0.05462	6.03063	0.05898	6.40577
0.05462	6.03105	0.05899	6.4064
0.05462	6.03119	0.059	6.40703
0.05463	6.03217	0.059	6.40766
0.05463	6.03194	0.05901	6.40829
0.05463	6.032	0.05902	6.40892
0.05463	6.03215	0.05903	6.40954
0.05465	6.03343	0.05903	6.41017
0.05463	6.03333	0.05904	6.4108
0.05464	6.03349	0.05905	6.41143
0.05465	6.03395	0.05906	6.41206
0.05466	6.03387	0.05906	6.41269
0.05467	6.03437	0.05907	6.41332
0.05465	6.0346	0.05908	6.41394
0.05466	6.03519	0.05909	6.41457
0.05467	6.03563	0.05909	6.4152
0.05466	6.03598	0.0591	6.41583
0.05467	6.03593	0.05911	6.41646
0.05467	6.03599	0.05912	6.41709
0.05468	6.03557	0.05912	6.41772
0.05467	6.03586	0.05913	6.41835
0.05468	6.03661	0.05914	6.41897
0.05468	6.03689	0.05915	6.4196
0.05468	6.03691	0.05915	6.42023
0.0547	6.03694	0.05916	6.42086
0.05469	6.03762	0.05917	6.42149
0.05471	6.03742	0.05918	6.42212
0.05472	6.03843	0.05918	6.42275
0.0547	6.03892	0.05919	6.42337
0.0547	6.03934	0.0592	6.424
0.05471	6.03922	0.05921	6.42463
0.05471	6.03965	0.05921	6.42526
0.05471	6.04017	0.05922	6.42589
0.0547	6.04023	0.05923	6.42652
0.05472	6.04046	0.05924	6.42715
0.05471	6.04036	0.05924	6.42778
0.05473	6.04046	0.05925	6.4284
0.05473	6.04048	0.05926	6.42903
0.05472	6.04085	0.05927	6.42966
0.05475	6.04078	0.05927	6.43029
0.05475	6.04165	0.05928	6.43092
0.05474	6.04138	0.05929	6.43155
0.05474	6.04239	0.0593	6.43218
0.05476	6.04225	0.0593	6.4328
0.05475	6.04296	0.05931	6.43343
0.05476	6.04314	0.05932	6.43406
0.05474	6.04346	0.05933	6.43469
0.05475	6.04336	0.05933	6.43532
0.05477	6.04432	0.05934	6.43595
0.05477	6.0441	0.05935	6.43658
0.05478	6.04413	0.05936	6.43721
0.05478	6.044	0.05936	6.43783
0.05478	6.04465	0.05937	6.43846
0.05477	6.04455	0.05938	6.43909
0.05477	6.04475	0.05939	6.43972
0.05477	6.04583	0.05939	6.44035
0.05479	6.04609	0.0594	6.44098
0.05478	6.04565	0.05941	6.44161
0.05479	6.0461	0.05942	6.44223
0.05481	6.04645
0.0548	6.04648
0.05481	6.04674
0.05482	6.0469
0.05482	6.04749
0.05481	6.04762
0.05482	6.04755
0.05482	6.04821
0.05481	6.04819
0.05483	6.04876
0.05483	6.04891
0.05483	6.04936
0.05483	6.04855
0.05484	6.04864
0.05484	6.04862
0.05484	6.04911
0.05485	6.0497
0.05485	6.05002
0.05485	6.0502
0.05486	6.05009
0.05486	6.05033
0.05486	6.05057
0.05486	6.05102
0.05486	6.0508
0.05488	6.05137
0.05488	6.05157
0.05489	6.05145
0.05488	6.05208
0.05488	6.05236
0.05488	6.05278
0.05489	6.05293
0.0549	6.05339
0.05489	6.0534
0.0549	6.0535
0.05491	6.05315
0.05491	6.05397
0.05491	6.05396
0.05491	6.05387
0.05492	6.05396
0.05493	6.05459
0.05492	6.05468
0.0549	6.055
0.05493	6.05549
0.05492	6.05556
0.05494	6.05645
0.05495	6.05697
0.05495	6.05712
0.05495	6.05751
0.05495	6.05801
0.05495	6.05824
0.05494	6.05848
0.05498	6.05868
0.05495	6.05878
0.05497	6.05978
0.05497	6.05929
0.05497	6.05965
0.05497	6.0601
0.05498	6.0598
0.05498	6.05989
0.05498	6.0605
0.05499	6.0609
0.05499	6.06127
0.05499	6.06121
0.05499	6.06118
0.055	6.06143
0.055	6.06206
0.055	6.06286
0.05501	6.06225
0.05501	6.06274
0.05502	6.06268
0.05502	6.06267
0.05501	6.06277
0.05502	6.06338
0.05502	6.06383
0.05504	6.06428
0.05505	6.0643
0.05504	6.06444
0.05505	6.06486
0.05504	6.06504
0.05504	6.06529
0.05505	6.06566
0.05504	6.06545
0.05504	6.0661
0.05506	6.06615
0.05505	6.06685
0.05505	6.06731
0.05505	6.06729
0.05507	6.06747
0.05507	6.06818
0.05506	6.06804
0.05507	6.06831
0.05507	6.06838
0.05509	6.06915
0.05509	6.06976
0.05509	6.07015
0.0551	6.07009
0.05508	6.06986
0.05509	6.07033
0.05509	6.0702
0.0551	6.07121
0.05511	6.07093
0.05512	6.07128
0.05511	6.07147
0.05511	6.07201
0.05513	6.07245
0.05513	6.07267
0.05514	6.07317
0.05513	6.07313
0.05515	6.07306
0.05513	6.07377
0.05513	6.07399
0.05515	6.07388
0.05514	6.07437
0.05514	6.07414
0.05515	6.07466
0.05515	6.07533
0.05516	6.07519
0.05517	6.07557
0.05517	6.07598
0.05517	6.07565
0.05517	6.0757
0.05519	6.07649
0.05517	6.07691
0.05518	6.07745
0.05519	6.07785
0.05518	6.07796
0.05519	6.07853
0.05519	6.0783
0.05519	6.07844
0.05519	6.0788
0.05519	6.0792
0.05521	6.07906
0.05521	6.07984
0.05521	6.0797
0.05522	6.0801
0.05521	6.0807
0.05522	6.08062
0.05522	6.08137
0.05522	6.08156
0.05522	6.08191
0.05524	6.0825
0.05524	6.08258
0.05524	6.08271
0.05526	6.08355
0.05525	6.08315
0.05526	6.08335
0.05525	6.08417
0.05526	6.08425
0.05527	6.08427
0.05527	6.08439
0.05526	6.08463
0.05526	6.08535
0.05528	6.08526
0.05529	6.08542
0.05528	6.08592
0.05527	6.08626
0.05529	6.08688
0.05528	6.08672
0.05528	6.08698
0.05529	6.08761
0.05529	6.08765
0.05531	6.08825
0.05531	6.08835
0.05531	6.08825
0.05532	6.08854
0.05532	6.08875
0.05532	6.08875
0.05532	6.08871
0.05532	6.09001
0.05531	6.08961
0.05533	6.08998
0.05532	6.09057
0.05534	6.09064
0.05534	6.09116
0.05534	6.09164
0.05534	6.09139
0.05535	6.09185
0.05535	6.09229
0.05537	6.09218
0.05537	6.09261
0.05537	6.09279
0.05536	6.09266
0.05536	6.09304
0.05536	6.09364
0.05538	6.09407
0.05538	6.09432
0.05539	6.09458
0.05536	6.09544
0.05538	6.09491
0.0554	6.09521
0.05539	6.0954
0.0554	6.09536
0.05538	6.09621
0.0554	6.09651
0.05541	6.09675
0.0554	6.09661
0.05541	6.09711
0.05542	6.09768
0.05542	6.09758
0.05541	6.09797
0.05542	6.09798
0.05543	6.09803
0.05543	6.09877
0.05544	6.0991
0.05545	6.09956
0.05544	6.09989
0.05546	6.09945
0.05545	6.10029
0.05545	6.10084
0.05544	6.10097
0.05545	6.10083
0.05545	6.1011
0.05547	6.10144
0.05545	6.10162
0.05547	6.10147
0.05548	6.102
0.05548	6.10241
0.05547	6.10243
0.05548	6.10271
0.05549	6.10294
0.05548	6.10375
0.05548	6.10334
0.05549	6.10399
0.05549	6.10448
0.05549	6.10468
0.05549	6.10497
0.05551	6.1053
0.05551	6.10559
0.05551	6.10587
0.05552	6.10608
0.05551	6.10646
0.05551	6.10671
0.05553	6.10735
0.05553	6.10758
0.05552	6.10764
0.05553	6.10804
0.05553	6.10791
0.05554	6.10809
0.05554	6.10849
0.05555	6.10888
0.05556	6.10983
0.05555	6.10944
0.05556	6.10924
0.05557	6.11013
0.05554	6.11045
0.05556	6.11044
0.05558	6.11068
0.05557	6.11079
0.05558	6.11129
0.05559	6.11135
0.05558	6.11164
0.05558	6.11246
0.05558	6.11219
0.05559	6.11204
0.0556	6.1124
0.0556	6.11293
0.05561	6.11321
0.0556	6.11352
0.05561	6.11316
0.05562	6.11366
0.05561	6.11418
0.05561	6.11443
0.05562	6.11446
0.05562	6.11482
0.05563	6.11503
0.05563	6.11519
0.05562	6.11563
0.05564	6.11626
0.05563	6.11602
0.05565	6.11635
0.05565	6.1166
0.05566	6.11676
0.05565	6.11676
0.05565	6.11723
0.05565	6.11799
0.05567	6.11813
0.05568	6.11871
0.05568	6.11902
0.05568	6.11898
0.05568	6.11927
0.05568	6.11972
0.05568	6.11954
0.05568	6.12017
0.05569	6.1203
0.0557	6.12092
0.05569	6.121
0.05569	6.12119
0.0557	6.12156
0.0557	6.12199
0.05569	6.12201
0.0557	6.1229
0.05572	6.12269
0.05571	6.12312
0.05571	6.12343
0.05571	6.12363
0.05573	6.12431
0.05574	6.12444
0.05573	6.12475
0.05573	6.12445
0.05572	6.12492
0.05573	6.12534
0.05576	6.12571
0.05575	6.1258
0.05575	6.12644
0.05576	6.12677
0.05577	6.12664
0.05576	6.12731
0.05577	6.12759
0.05577	6.1278
0.05579	6.12836
0.05577	6.12852
0.05578	6.12907
0.05578	6.12929
0.05577	6.12952
0.05579	6.12986
0.05579	6.13049
0.05581	6.13042
0.0558	6.13053
0.0558	6.1311
0.05581	6.13162
0.05583	6.13157
0.05582	6.13197
0.05582	6.13257
0.05583	6.13295
0.05581	6.13334
0.05583	6.13376
0.05584	6.13411
0.05583	6.13437
0.05584	6.13514
0.05584	6.13482
0.05585	6.13507
0.05585	6.13556
0.05584	6.13613
0.05586	6.13596
0.05585	6.13629
0.05586	6.13688
0.05587	6.13661
0.05587	6.13729
0.05586	6.13746
0.05588	6.13798
0.05589	6.13851
0.05588	6.13852
0.05588	6.13874
0.05589	6.13888
0.05589	6.13911
0.05588	6.13967
0.05588	6.1403
0.0559	6.14008
0.05591	6.1402
0.0559	6.14017
0.05589	6.14123
0.05591	6.1411
0.05591	6.14141
0.0559	6.14163
0.05592	6.1419
0.05591	6.14217
0.05592	6.14248
0.05593	6.14298
0.05593	6.14281
0.05593	6.14332
0.05595	6.14373
0.05594	6.14374
0.05595	6.14377
0.05594	6.14418
0.05595	6.14452
0.05595	6.14514
0.05595	6.14526
0.05596	6.14559
0.05596	6.1463
0.05596	6.1462
0.05597	6.14637
0.05598	6.14655
0.05597	6.14721
0.05596	6.14754
0.05598	6.14806
0.056	6.14841
0.05599	6.14892
0.05598	6.14847
0.056	6.14887
0.056	6.14916
0.05601	6.14953
0.05601	6.14931
0.056	6.14969
0.05602	6.15061
0.05602	6.15037
0.05603	6.15057
0.05603	6.15115
0.05603	6.15093
0.05604	6.15162
0.05604	6.15192
0.05604	6.15216
0.05605	6.15256
0.05604	6.15296
0.05605	6.15287
0.05605	6.15292
0.05606	6.15309
0.05605	6.15365
0.05606	6.15386
0.05607	6.15436
0.05606	6.1542
0.05607	6.15474
0.05607	6.15469
0.05607	6.15504
0.05609	6.15507
0.05609	6.15578
0.05608	6.15521
0.05609	6.1556
0.05609	6.15603
0.05609	6.15652
0.0561	6.15675
0.0561	6.15683
0.05611	6.15754
0.05611	6.15776
0.05612	6.1575
0.05611	6.15869
0.05612	6.15818
0.05613	6.15842
0.05612	6.15907
0.05614	6.15944
0.05614	6.15957
0.05613	6.15974
0.05615	6.15991
0.05613	6.15987
0.05613	6.16043
0.05616	6.16068
0.05616	6.16009
0.05615	6.16123
0.05616	6.16106
0.05616	6.16191
0.05617	6.16257
0.05618	6.16291
0.05616	6.16387
0.05619	6.16389
0.05618	6.16416
0.05618	6.16439
0.0562	6.16491
0.05619	6.16451
0.05618	6.16536
0.05619	6.1659
0.05619	6.16624
0.0562	6.16637
0.05621	6.16634
0.0562	6.16722
0.05621	6.16735
0.05623	6.16753
0.05623	6.1677
0.05622	6.16736
0.05622	6.16816
0.05623	6.16856
0.05623	6.16911
0.05623	6.16862
0.05624	6.16951
0.05623	6.16988
0.05624	6.16994
0.05625	6.17052
0.05625	6.17032
0.05625	6.17044
0.05626	6.17092
0.05626	6.17139
0.05626	6.17096
0.05627	6.17192
0.05626	6.17238
0.05627	6.1723
0.05627	6.17247
0.05629	6.1734
0.05629	6.17324
0.05628	6.17359
0.0563	6.17411
0.05628	6.17433
0.05629	6.17451
0.0563	6.17477
0.05632	6.1752
0.05631	6.17563
0.05632	6.17606
0.05632	6.1767
0.05632	6.17697
0.05632	6.17708
0.05633	6.17727
0.05634	6.17734
0.05633	6.17778
0.05634	6.17814
0.05635	6.1784
0.05635	6.17875
0.05635	6.17893
0.05636	6.18037
0.05636	6.18012
0.05636	6.1801
0.05636	6.18045
0.05637	6.18091
0.05637	6.18085
0.05638	6.18111
0.05638	6.18184
0.05637	6.18139
0.0564	6.18182
0.05639	6.18247
0.05638	6.18212
0.05638	6.18321
0.05638	6.18291
0.05639	6.18362
0.05639	6.18354
0.05641	6.1844
0.0564	6.18444
0.05642	6.18478
0.05641	6.18476
0.05641	6.18514
0.05642	6.1854
0.05643	6.1858
0.05642	6.18642
0.05644	6.18611
0.05644	6.1868
0.05643	6.1871
0.05643	6.18771
0.05644	6.18781
0.05644	6.18772
0.05645	6.18813
0.05645	6.18839
0.05645	6.18871
0.05646	6.18878
0.05647	6.18869
0.05649	6.18911
0.05646	6.18941
0.05647	6.18975
0.05648	6.19046
0.05647	6.19029
0.05649	6.19099
0.05649	6.19131
0.0565	6.19103
0.0565	6.19174
0.0565	6.19263
0.05651	6.19303
0.0565	6.1933
0.05651	6.19367
0.05651	6.19406
0.05652	6.19359
0.0565	6.1944
0.05652	6.19452
0.05652	6.19503
0.05653	6.19552
0.05653	6.19558
0.05654	6.1951
0.05653	6.19605
0.05654	6.19676
0.05654	6.19743
0.05656	6.19711
0.05656	6.19787
0.05656	6.19801
0.05656	6.19813
0.05655	6.19823
0.05658	6.19846
0.05657	6.19841
0.05657	6.19914
0.05657	6.19979
0.05658	6.19937
0.05658	6.20013
0.05658	6.20042
0.05659	6.20054
0.0566	6.2015
0.05659	6.20088
0.0566	6.20178
0.05661	6.20168
0.05659	6.20192
0.05661	6.2021
0.05662	6.20248
0.05661	6.20251
0.05661	6.203
0.05662	6.20328
0.05663	6.2032
0.05662	6.20348
0.05663	6.20367
0.05664	6.20432
0.05663	6.2043
0.05664	6.20496
0.05664	6.20545
0.05665	6.20616
0.05665	6.20552
0.05665	6.20618
0.05665	6.20646
0.05666	6.20698
0.05666	6.20718
0.05665	6.20733
0.05666	6.2077
0.05667	6.20813
0.05668	6.20816
0.05668	6.2083
0.05667	6.20801
0.05669	6.20831
0.05669	6.20909
0.0567	6.20955
0.0567	6.21019
0.0567	6.2104
0.0567	6.21081
0.0567	6.21108
0.05671	6.21149
0.05672	6.21192
0.05671	6.21202
0.05671	6.21184
0.05672	6.21308
0.05673	6.2128
0.05673	6.21323
0.05673	6.21312
0.05674	6.21353
0.05674	6.21381
0.05674	6.2142
0.05674	6.21453
0.05675	6.21494
0.05675	6.21513
0.05675	6.21586
0.05675	6.21573
0.05677	6.21558
0.05678	6.21637
0.05677	6.21677
0.05678	6.2168
0.05678	6.21735
0.05679	6.21795
0.05678	6.21847
0.05678	6.2185
0.05678	6.2185
0.05679	6.21864
0.05681	6.21903
0.0568	6.21967
0.0568	6.21983
0.0568	6.21968
0.05681	6.22057
0.05681	6.22026
0.05682	6.22107
0.05682	6.22073
0.05683	6.22119
0.05683	6.22146
0.05683	6.22195
0.05682	6.22171
0.05683	6.22246
0.05685	6.22246
0.05684	6.22351
0.05684	6.22378
0.05685	6.22359
0.05685	6.22448
0.05686	6.22444
0.05686	6.22419
0.05686	6.22423
0.05686	6.22486
0.05689	6.22535
0.05687	6.22569
0.05688	6.22556
0.05688	6.22615
0.05689	6.22666
0.05689	6.22665
0.05689	6.22695
0.05689	6.2274
0.05689	6.22824
0.0569	6.22872
0.05691	6.22877
0.05692	6.22989
0.05691	6.22968
0.05691	6.22966
0.05691	6.22968
0.05692	6.23
0.05692	6.23065
0.05694	6.23092
0.05693	6.23161
0.05693	6.23113
0.05694	6.23151
0.05695	6.23217
0.05694	6.23233
0.05695	6.23263
0.05695	6.23199
0.05696	6.23266
0.05696	6.23312
0.05696	6.23354
0.05696	6.23431
0.05696	6.23436
0.05699	6.23487
0.05698	6.23574
0.05698	6.23544
0.05698	6.23584
0.05698	6.23609
0.05699	6.23663
0.05699	6.23679
0.057	6.23697
0.05701	6.23824
0.05702	6.23822
0.05701	6.2386
0.05701	6.23889
0.05702	6.23958
0.05703	6.23991
0.05702	6.23987
0.05702	6.23987
0.05702	6.24036
0.05703	6.24051
0.05704	6.24086
0.05703	6.24104
0.05703	6.24154
0.05706	6.24168
0.05704	6.24189
0.05706	6.24237
0.05705	6.2424
0.05707	6.24308
0.05707	6.24366
0.05707	6.24397
0.05707	6.24411
0.05708	6.24472
0.05709	6.24489
0.05708	6.24468
0.05708	6.24498
0.05708	6.24513
0.05709	6.24567
0.05709	6.24571
0.0571	6.24682
0.0571	6.24635
0.05711	6.24693
0.0571	6.24686
0.05712	6.24734
0.05712	6.24734
0.05711	6.24741
0.05712	6.24859
0.05712	6.24807
0.05713	6.24829
0.05715	6.24891
0.05714	6.24909
0.05713	6.24938
0.05714	6.24982
0.05714	6.25038
0.05715	6.25014
0.05715	6.25039
0.05715	6.25075
0.05715	6.25128
0.05716	6.25142
0.05717	6.25188
0.05717	6.25199
0.05717	6.2525
0.05718	6.25297
0.05718	6.25307
0.05718	6.25332
0.05719	6.25374
0.05718	6.25421
0.05719	6.25448
0.05719	6.25447
0.0572	6.25491
0.0572	6.25492
0.0572	6.25521
0.05721	6.25565
0.05721	6.25592
0.05722	6.25658
0.05721	6.25655
0.05721	6.25709
0.05722	6.25725
0.05722	6.25745
0.05724	6.25752
0.05724	6.25859
0.05724	6.25877
0.05723	6.25895
0.05725	6.25939
0.05724	6.25946
0.05726	6.26007
0.05725	6.26036
0.05726	6.26071
0.05726	6.2611
0.05726	6.26123
0.05727	6.26122
0.05728	6.26185
0.05728	6.26208
0.05729	6.26231
0.05729	6.26285
0.05731	6.2633
0.0573	6.26306
0.05731	6.26342
0.0573	6.26374
0.0573	6.26442
0.05731	6.2642
0.0573	6.26514
0.05733	6.2654
0.05734	6.26551
0.05733	6.2658
0.05732	6.26611
0.05733	6.26639
0.05734	6.26656
0.05735	6.26676
0.05734	6.26688
0.05736	6.26738
0.05736	6.26731
0.05737	6.26734
0.05737	6.26815
0.05737	6.26897
0.05737	6.26943
0.05738	6.26953
0.05738	6.26981
0.05738	6.26974
0.05738	6.27006
0.05739	6.27016
0.0574	6.27037
0.05741	6.27099
0.0574	6.27103
0.0574	6.27152
0.05741	6.27179
0.05742	6.27237
0.05741	6.27273
0.05741	6.27331
0.05743	6.27371
0.05742	6.27381
0.05743	6.27387
0.05743	6.27411
0.05744	6.27467
0.05744	6.2745
0.05744	6.2745
0.05745	6.27548
0.05745	6.27527
0.05745	6.27628
0.05745	6.27637
0.05747	6.27676
0.05746	6.27727
0.05747	6.27735
0.05748	6.27744
0.05748	6.27802
0.05746	6.27854
0.05748	6.27843
0.05748	6.27845
0.0575	6.27889
0.05749	6.2791
0.05751	6.27932
0.05751	6.27986
0.05751	6.28077
0.05751	6.28034
0.05751	6.28065
0.0575	6.28154
0.0575	6.28179
0.05752	6.28225
0.05753	6.28259
0.05753	6.28274
0.05753	6.28279
0.05754	6.28321
0.05753	6.28426
0.05754	6.28405
0.05755	6.28406
0.05755	6.28489
0.05756	6.28493
0.05755	6.28596
0.05755	6.28586
0.05756	6.28559
0.05757	6.2866
0.05757	6.28679
0.05757	6.28697
0.05758	6.2873
0.05758	6.28801
0.05758	6.28848
0.05759	6.28842
0.0576	6.28869
0.05759	6.28872
0.0576	6.28937
0.05761	6.28937
0.05761	6.28943
0.0576	6.28986
0.0576	6.29045
0.05761	6.29066
0.05761	6.29122
0.05763	6.29164
0.05762	6.29144
0.05763	6.29176
0.05764	6.29218
0.05763	6.2924
0.05763	6.29266
0.05764	6.29298
0.05764	6.29375
0.05763	6.29388
0.05765	6.29369
0.05765	6.29399
0.05766	6.29424
0.05766	6.29492
0.05766	6.29526
0.05766	6.29503
0.05766	6.29572
0.05769	6.29631
0.05768	6.29682
0.05768	6.29694
0.05769	6.2978
0.05769	6.29809
0.05769	6.29802
0.0577	6.29808
0.05769	6.2984
0.0577	6.29869
0.0577	6.29879
0.05772	6.29953
0.05771	6.29929
0.05772	6.29947
0.05772	6.30015
0.05772	6.30075
0.05773	6.30077
0.05773	6.30121
0.05774	6.30122
0.05775	6.30129
0.05775	6.30165
0.05774	6.30195
0.05774	6.30276
0.05775	6.303
0.05775	6.30326
0.05776	6.30354
0.05777	6.30404
0.05777	6.30459
0.05777	6.3045
0.05777	6.30511
0.05777	6.30544
0.05778	6.30562
0.05779	6.30606
0.05779	6.30632
0.05779	6.30644
0.0578	6.30749
0.05779	6.30731
0.0578	6.30787
0.0578	6.30793
0.05781	6.30849
0.05781	6.30872
0.05781	6.30902
0.05782	6.3096
0.05783	6.30988
0.05783	6.31063
0.05784	6.31074
0.05783	6.3109
0.05784	6.31119
0.05783	6.31148
0.05784	6.31195
0.05785	6.31261
0.05787	6.31283
0.05785	6.31286
0.05783	6.31318
0.05786	6.31342
0.05785	6.31422
0.05787	6.31426
0.05787	6.31508
0.05787	6.31479
0.05788	6.31542
0.05789	6.3156
0.05789	6.31605
0.05789	6.31645
0.0579	6.31661
0.05789	6.31709
0.05789	6.31729
0.05789	6.31767
0.05791	6.3179
0.05791	6.31832
0.05792	6.31867
0.05791	6.31851
0.05792	6.31929
0.05792	6.3195
0.05793	6.32016
0.05794	6.31992
0.05793	6.32053
0.05793	6.32084
0.05794	6.32131
0.05793	6.32174
0.05795	6.32169
0.05795	6.32158
0.05796	6.32193
0.05797	6.32249
0.05797	6.32267
0.05798	6.3232
0.05797	6.32351
0.05798	6.32381
0.05798	6.32405
0.05798	6.32462
0.05799	6.3253
0.058	6.32532
0.05799	6.32517
0.058	6.32555
0.05801	6.32604
0.05801	6.32688
0.05801	6.32713
0.05802	6.32699
0.058	6.32768
0.05801	6.32793
0.05802	6.32841
0.05803	6.32873
0.05803	6.32859
0.05803	6.32912
0.05803	6.32993
0.05804	6.33013
0.05805	6.33049
0.05807	6.33102
0.05806	6.33152
0.05806	6.33172
0.05805	6.33219
0.05807	6.33224
0.05805	6.33253
0.05808	6.33242
0.05807	6.33311
0.05807	6.33328
0.05808	6.33344
0.0581	6.33382
0.05807	6.33448
0.0581	6.33469
0.0581	6.3351
0.05808	6.33523
0.0581	6.33573
0.05811	6.33606
0.05811	6.33692
0.05811	6.3368
0.05812	6.33739
0.05812	6.33771
0.05812	6.33757
0.05813	6.3382
0.05812	6.33855
[truncated: 391 more rows]

[truncated: 17 more sheets: Figure_3d, Figure_3e, Figure_3g, Figure_4a, Figure_4b, Figure_4c gain, Figure_4c Mx, Figure_4c Mz, Figure_4d, Figure_4e, Figure_4f, Figure_4g, Figure_4i, Figure_4j, Figure_5c, Figure_5d, Figure_5h]
